# Supplementary material for: Transcriptome of Chicken Liver Tissues Reveals the Candidate Genes and Pathways Responsible for Adaptation into Two Different Climatic Conditions
Source: Animals (Basel). 2019 Dec 3;9(12):1076. doi: 10.3390/ani9121076 (PMC6940799; doi:10.3390/ani9121076)
Supplement: Supplementary file 1 [file animals-09-01076-s001.zip]

Archive with 4 entries (3 files):
- animals-620031-supplementary/
- animals-620031-supplementary/Table S1. Sample wise detail description of total bases, read count, GC (%), AT (%), Q20 (%), Q30 (%)..docx
- animals-620031-supplementary/Table S2 Count_Fold_Enrichment_P_value_of_GO_KEGG.docx
- animals-620031-supplementary/Table S3 Some of the highly enriched pathways.xlsx
