# Supplementary material for: Transcriptome of Chicken Liver Tissues Reveals the Candidate Genes and Pathways Responsible for Adaptation into Two Different Climatic Conditions
Source: Animals (Basel). 2019 Dec 3;9(12):1076. doi: 10.3390/ani9121076 (PMC6940799; doi:10.3390/ani9121076)
Supplement: Supplementary file 1 [file animals-09-01076-s001.zip › animals-620031-supplementary/Table S3 Some of the highly enriched pathways.xlsx]

## Sheet: all data
Filter: 6413		Fold change	p-value	FDR	Average of normalized data (log2)		Normalized data (log2)																				Raw data (FPKM)																				KEGG input		Annotation
ID	Gene symbol	KYRGYZ /KOREAN	KYRGYZ /KOREAN	KYRGYZ /KOREAN	KOREAN	KYRGYZ	KOREAN1-liver	KOREAN2-liver	KOREAN3-liver	KOREAN4-liver	KOREAN5-liver	KOREAN6-liver	KOREAN7-liver	KOREAN8-liver	KOREAN9-liver	KOREAN10-liver	KYRGYZ1-liver	KYRGYZ2-liver	KYRGYZ3-liver	KYRGYZ4-liver	KYRGYZ5-liver	KYRGYZ6-liver	KYRGYZ7-liver	KYRGYZ8-liver	KYRGYZ9-liver	KYRGYZ10-liver	KOREAN1-liver	KOREAN2-liver	KOREAN3-liver	KOREAN4-liver	KOREAN5-liver	KOREAN6-liver	KOREAN7-liver	KOREAN8-liver	KOREAN9-liver	KOREAN10-liver	KYRGYZ1-liver	KYRGYZ2-liver	KYRGYZ3-liver	KYRGYZ4-liver	KYRGYZ5-liver	KYRGYZ6-liver	KYRGYZ7-liver	KYRGYZ8-liver	KYRGYZ9-liver	KYRGYZ10-liver	Entrez gene ID	KYRGYZ /KOREAN	chr
1	EDNRB	1.02661	0.768295	0.862856	5.66422	5.70212	6.20601	5.78207	5.82998	5.56856	5.74054	5.23874	5.81385	5.2277	5.73267	5.16156	6.03051	6.02657	5.65696	5.84814	5.61167	5.37712	5.43985	5.52624	5.71823	5.62616	73.3338	55.2144	55.6997	47.0225	52.6446	36.7957	54.7483	37.1169	51.649	34.6547	63.8879	64.5056	49.0032	56.7756	47.5058	40.8774	42.037	45.4505	50.749	47.9735	408082		chr1
2	CYP26A1	0.917586	0.12863	0.231601	0.190831	0.0667465	0	0.626015	0.000111137	0.111656	0	0.103197	0.256959	0.433213	0.10713	0.129535	0.000251323	0.147369	0.130841	0.221909	0.000272501	0	0.0624333	0	0.0840345	0.000287639	0	0.552702	0	0.0821199	0	0.0742802	0.192837	0.35597	0.0757429	0.0933612	0	0.108351	0.0935564	0.166908	0	0	0.0433906	0	0.0579869	0	408183		chr6
3	GHRL	0.929257	0.430444	0.568107	0.324399	0.218549	0.590498	0.827544	0.000237355	0.214559	0	0.527442	0.712309	0	0.000720723	0.000276875	0.554421	0.146927	0.131078	0	0.125061	0.308921	0.121812	0.173241	0.00124311	0.504713	0.509074	0.787881	0	0.163281	0	0.441799	0.633508	0	0	0	0.46522	0.108174	0.0934436	0	0.0891056	0.241126	0.086583	0.129309	0	0.415243	408185		chr12
4	CFDP1	0.88168	0.051357	0.112547	3.20761	3.02594	3.31781	3.24536	3.24957	3.08329	3.42608	3.19347	2.99975	3.21989	2.82402	3.41245	3.32562	3.28872	3.06337	2.91929	2.89803	3.00892	3.03729	2.81558	3.14883	2.61043	9.03407	8.66863	8.4827	7.56741	9.78097	8.15619	6.93281	8.46192	6.01663	9.6111	8.95891	8.81547	7.29074	6.58529	6.39923	7.1057	7.1457	6.09142	7.73192	5.05885	374073		chr11
5	ST3GAL5	0.943757	0.656678	0.775366	4.0122	3.92869	4.58171	4.1568	4.43607	3.9142	3.86745	3.98692	3.78932	3.58473	3.68017	3.78231	3.96052	4.62937	4.40132	4.26893	3.62601	3.76234	3.82891	3.57558	3.38072	3.18429	23.1025	17.2042	20.5799	14.2484	13.6425	14.8704	12.7063	11.1978	11.6958	12.7085	14.458	23.8633	19.9522	18.3326	11.2506	12.6696	13.0944	11.0138	9.24241	8.01458	407775		chr4
6	AvBD6	0.799831	0.267205	0.404028	0.926457	0.604225	0.827876	1.69491	0.000724991	0.729874	0	0.676212	1.60865	1.48643	0.914001	0.000845716	0.0016397	0.529358	0.00199623	1.6138	0.943354	0.577222	0.623923	0.337145	0.560389	0.00187671	0.780999	2.27317	0	0.667723	0	0.598655	2.03565	1.82646	0.875142	0	0	0.44632	0	2.06518	0.915434	0.496994	0.535156	0.267019	0.463657	0	407776	#E0FFFF,black	chr3
7	AvBD7	0.990421	0.971901	1	2.15687	2.14299	1.8993	3.34902	1.18093	1.9448	1.79082	1.84269	2.37835	3.21703	0.367039	0.785043	1.2519	1.91481	1.21013	3.20808	2.65885	2.18629	1.97796	0.814181	2.63483	1.88178	2.75148	9.35516	1.26123	2.88714	2.46961	2.58963	4.16206	8.41968	0.281058	0.718071	1.36726	2.78561	1.29674	8.26192	5.27557	3.57932	2.91211	0.769115	5.12762	2.65991	407777		chr3
8	KRT5	0.908448	0.0570977	0.122665	0.201705	0.0631801	0.0975777	0.226389	0.0671823	0.181646	0.268442	0.167858	0.282962	0.617224	0.000348083	0.000133726	0.000259242	0	0.000315594	0.21511	0.0360761	0.046495	0.133943	0.0497422	0.0929006	0.0419662	0.070872	0.174606	0.0473309	0.136427	0.205323	0.123565	0.214421	0.54134	0	0	0	0	0	0.161415	0.0247347	0.0333948	0.0959595	0.0357715	0.0643826	0.0288454	407779		chr33
9	hsd11b1l	0.624221	0.000278439	0	2.09082	1.41095	2.29782	1.9924	1.9354	2.11574	2.65696	1.62905	1.8709	2.16564	1.86309	2.1249	1.37424	1.33465	1.14857	2.12711	1.59824	0.998354	1.23428	1.2124	1.60643	1.10508	3.94219	3.04296	2.81554	3.37225	5.32216	2.09535	2.63303	3.5434	2.61094	3.34944	1.57799	1.53134	1.20219	3.37795	2.00954	1.00884	1.33774	1.33087	2.006	1.1377	408034	#B0E0E6,black	chr28
10	EREG	0.975568	0.883023	0.947253	0.905534	0.869848	0.419978	0.494957	0.201963	0.516936	1.56379	1.29297	0.851207	1.67555	0.00255717	0.997982	1.52953	1.23199	0.745288	1.17897	0.974778	1.12294	0.212124	0.154307	0.27911	0.556256	0.341912	0.423021	0.148971	0.438678	1.96165	1.45161	0.795718	2.22392	0	0.993213	1.8754	1.35504	0.668811	1.26773	0.957119	1.18673	0.154962	0.115689	0.205615	0.464681	408036		chr4
11	ADCYAP1	0.976779	0.55601	0.690344	0.0535176	0.0196217	0	0	0.462339	0	0	0	8.45102e-05	0	9.31094e-05	3.57716e-05	6.9346e-05	0	8.44193e-05	0	7.51892e-05	0.184669	7.99252e-05	0	0.000160583	7.93662e-05	0	0	0.376737	0	0	0	0	0	0	0	0	0	0	0	0	0.137826	0	0	0	0	408251		chr2
12	EGF	1.00249	0.508867	0.647534	0.00377186	0.00736099	0	0.0372457	4.6912e-06	0	0	0	1.29281e-05	0	1.42436e-05	5.47226e-06	1.06084e-05	0.0264307	1.29142e-05	0.020467	1.15022e-05	0	1.22267e-05	0	2.45653e-05	0.0261996	0	0.0272302	0	0	0	0	0	0	0	0	0	0.0186773	0	0.0143818	0	0	0	0	0	0.0180019	408035		chr4
13	GHR	0.736883	0.00176511	0.00814867	9.4363	8.99581	9.52212	9.00858	9.44675	9.50338	9.30326	9.66221	9.17558	9.82105	9.29545	9.45308	9.22905	9.14395	9.04826	9.16056	9.20324	8.71506	9.39096	8.79977	8.41059	8.53392	739.462	525.369	694.526	733.546	632.925	810.046	571.981	919.295	621.042	697.196	594.596	567.521	523.588	572.992	583.666	422.49	664.569	448.232	333.384	366.469	408184	#E0FFFF,black	chrZ
14	IGFBP1	0.36655	0.00304839	0.0114382	6.52586	5.07795	6.38308	5.43446	6.53027	6.79817	6.14549	5.76547	7.26876	6.44717	7.31879	6.01649	4.00124	5.68098	4.17473	4.58934	5.11555	3.81716	3.782	4.02221	7.06014	4.00881	83.0437	43.1879	91.1277	111.606	70.0281	53.4508	151.838	87.7486	157.087	63.4887	14.8925	50.5547	16.8939	23.1454	33.3877	13.2059	12.6357	15.3801	130.191	14.9585	408027	#87CEEB,black	chr2
15	IFI6	3.90533	0.00317639	0.0114382	5.65925	7.62469	6.07131	6.15298	4.70494	5.31703	6.34732	6.86205	5.20976	4.35117	4.39053	4.63664	5.76713	6.14909	8.67813	8.10472	7.55582	8.53759	4.1189	8.06661	7.30019	7.32606	66.7182	71.7205	24.9939	39.3485	80.6974	115.442	35.6682	19.7692	19.7606	23.7781	53.0513	70.3183	404.931	275.09	185.645	373.433	16.2224	269.226	153.899	158.093	403120	#FF6347,black	chr2
16	PAH	0.917515	0.265196	0.40157	9.2617	9.1375	9.31998	9.12342	9.56953	9.25608	9.18755	9.35752	9.1471	9.25343	8.94994	9.36475	9.51309	9.48066	9.10927	9.27539	8.64986	9.09397	9.38322	8.75157	8.73713	9.08023	642.652	568.977	756.31	617.833	584.065	655.633	560.783	619.957	488.563	655.728	724.202	716.97	546.248	620.542	397.402	549.687	661.01	433.473	418.322	535.635	408024		chr1
17	BVES	0.566318	0.265021	0.40157	0.980891	0.160576	3.10044	0	0.206636	0	0	1.00156	0.0839563	0	0.757166	0.326332	0.711851	0.0672455	0.119659	0.152839	0.167473	0	0.163017	0	0.00301663	0.0685642	7.60233	0	0.152909	0	0	1.00305	0.0579006	0	0.682907	0.252206	0.632735	0.0487357	0.0841587	0.112607	0.120691	0	0.117109	0	0	0.046905	408032	#B0E0E6,black	chr3
18	TOP1MT	1.12141	0.378746	0.516255	4.80166	4.96698	4.59374	4.38482	4.58278	4.63446	4.59366	4.90157	4.09545	5.4893	5.19846	5.01299	4.71932	4.69627	4.61417	5.26141	5.71622	5.01942	4.80531	4.93107	4.65803	4.85418	23.3132	20.3413	22.886	24.1306	23.2254	28.9183	15.9403	44.671	35.363	31.1684	25.1501	25.0499	23.2727	37.4676	51.164	31.6766	26.7255	29.7448	23.8205	27.6827	408025		chr2
19	TPH2	1.00181	0.792256	0.8824	0.00718731	0.00978948	0	0.0702574	7.0704e-06	0	0	0	1.94848e-05	0	2.14674e-05	8.2476e-06	1.59885e-05	0	1.94638e-05	0	1.73357e-05	0	0.0410165	0	0.0554712	1.82988e-05	0	0.0516352	0	0	0	0	0	0	0	0	0	0	0	0	0	0	0.0283772	0	0.0380433	0	408026		chr1
20	MYH7	0.950106	0.00107479	0.00460704	0.114062	0.0402219	0.158908	0.0489762	0.162182	0.127823	0.0301988	0.1407	0.163984	0.110218	0.0999531	0.0908781	0.0390257	0.0521669	0.015864	0.131019	0.0444877	0.0386706	0.000170882	0.0413646	0.000343337	0.0348188	0.117557	0.0361612	0.118447	0.094295	0.0213417	0.102584	0.118904	0.0815527	0.0705662	0.0645941	0.0269367	0.0372025	0.010704	0.0954842	0.0307498	0.0276639	0	0.0296242	0	0.0239122	395350		chr19
21	POLH	0.854143	0.0337669	0.0811772	3.64652	3.41907	3.73594	3.65853	2.93444	3.66223	3.85234	3.47966	3.8065	3.76106	3.7271	3.65354	3.52069	3.35604	2.87352	3.19931	3.56738	3.31355	3.67627	3.44131	3.60486	3.47575	12.4101	11.8824	6.62064	11.8007	13.4882	10.1655	12.8751	12.7738	12.1205	11.5395	10.3977	9.28638	6.26524	8.211	10.7659	9.01375	11.6827	9.94356	10.9728	10.0369	395102		chr3
22	SRSF2	0.998055	0.983764	1	5.48004	5.47723	5.65047	5.54117	5.79019	5.57775	5.1478	5.38712	5.67308	5.24564	5.25139	5.39513	6.09384	5.35474	5.44306	4.98622	5.04315	5.24458	5.27734	5.34308	5.77553	5.80753	49.5773	46.5673	54.1584	47.326	34.5712	40.8896	49.5673	37.5905	36.7142	40.9221	66.8034	40.1192	42.1139	30.7899	31.7069	37.2007	37.453	39.9112	52.8517	54.5376	396195		chr18
23	LOC408038	1.01454	0.682574	0.795221	0.0238592	0.0446881	0	0	0.222331	0	0	0	7.85294e-05	0	8.65201e-05	3.324e-05	6.44383e-05	0	7.84449e-05	0	6.98681e-05	0	7.42689e-05	0	0.000149219	0.394294	0	0	0.165999	0	0	0	0	0	0	0	0	0	0	0	0	0	0	0	0	0.311913	408038		chr25
24	KRT14	1.01264	0.52751	0.666811	0.0202991	0.0384151	0	0.191008	2.4777e-05	0	0	0	6.82813e-05	0	7.52292e-05	2.89022e-05	5.60291e-05	0	6.82079e-05	0.106212	0.115286	0.150555	6.45768e-05	0	0.000129745	6.41251e-05	0	0.145203	0	0	0	0	0	0	0	0	0	0	0	0.0767307	0.0822349	0.111088	0	0	0	0	408039		chr27
25	KRT15	0.978777	0.380117	0.517068	0.102511	0.071563	0	0	0.19386	0.184183	0	0.169913	0.0774101	0.197353	0.175875	8.55497e-05	0.0704591	0	0.000201896	0.0974387	0.0542122	0.0705279	0.151719	0	0.137858	0.122907	0	0	0.143215	0.138301	0	0.125156	0.0542028	0.149801	0.127928	0	0.0493394	0	0	0.0702221	0.0376366	0.050836	0.109551	0	0.0977433	0.0877656	408040		chr27
26	KRT6A	1.00209	0.783476	0.876179	0.00797848	0.0109868	0	0	7.82643e-06	0	0	0	2.15683e-05	0	0.0778296	9.1295e-06	1.76982e-05	0.0544427	2.15451e-05	0	1.91894e-05	0	2.03981e-05	0	4.09829e-05	0.0536735	0	0	0	0	0	0	0	0	0.0545699	0	0	0.0387836	0	0	0	0	0	0	0	0.0373448	408041		chr33
27	KRT75	0.683786	0.000432163	0	1.64153	1.09315	1.72938	2.04309	0.89663	1.46484	1.74813	1.84404	1.54318	1.7545	1.28133	1.79579	1.45383	1.17074	0.910731	0.744506	0.85261	1.20056	1.03775	1.06476	1.35554	0.985549	2.33115	3.17958	0.857841	1.78215	2.36669	2.59246	1.89695	2.41243	1.41472	2.46331	1.7259	1.25848	0.869232	0.678455	0.796645	1.30982	1.0417	1.1026	1.53	0.969286	408042	#E0FFFF,black	chr33
28	TMSB4X	2.10697	3.26158e-07	0	8.4749	9.55007	8.11052	8.74909	8.60351	8.26705	8.2085	8.60336	8.98891	7.96887	8.43724	8.50895	9.11521	9.09516	9.84651	9.49635	9.89702	9.51644	9.39785	9.67419	9.73725	9.49422	277.338	438.719	386.678	310.784	295.814	388.314	502.439	253.906	342.137	361.882	549.406	548.618	911.26	723.414	944.715	737.039	667.759	822.556	837.737	714	408047	#FF6347,black	chr1
29	CTDSPL	0.898452	0.104426	0.195989	6.2568	6.10231	6.13698	6.10366	6.58259	6.01654	6.19913	6.19031	6.12204	6.36247	6.41081	6.34792	6.55982	6.26418	5.89831	5.91588	6.05224	6.03761	5.83643	6.13602	6.15488	6.0233	69.8667	69.2622	94.529	64.513	72.7199	72.0963	68.02	82.6951	83.2391	80.1429	92.6444	76.2369	58.1049	59.5545	64.8261	65.1935	55.6503	69.8864	69.0326	63.4896	408252		chr2
30	VKORC1L1	0.770706	0.014848	0.0425265	5.03969	4.66395	5.51041	5.53137	5.04409	5.0574	4.9594	4.83032	4.97672	4.91692	4.4716	4.77388	4.23532	4.79261	4.87154	4.46087	4.80656	4.95736	4.96316	4.35735	4.48971	4.48868	44.891	46.2221	31.8873	32.6877	30.2146	27.4766	30.2096	29.7192	20.968	26.2548	17.6958	26.8485	28.0148	21.0866	26.7637	30.3007	29.9323	19.6587	21.0862	21.2623	408253	#E0FFFF,black	chr19
31	TEAD4	1.21174	0.206842	0.331624	0.440686	0.717766	0	0	0.00053354	1.30126	0	0.84119	1.21076	0	0.00162025	0.000622382	1.04146	0.894969	0.001469	0.886578	0.67293	0.579781	0.406815	1.04884	0.427736	0.887503	0	0	0	1.47784	6.45231e-05	0.792282	1.30512	0	0	0	1.0515	0.863528	0	0.851168	0.589067	0.499116	0.321767	1.0762	0.336875	0.84315	395542		chr1
32	TEAD4	1.05264	0.778557	0.872616	0.352975	0.426987	0.00296239	0	0.000345631	0	0	0.00437769	0.884048	1.54598	0.00104954	0.000403181	0.794182	0	0.498533	0	0.561454	1.01924	0.00129755	0	0.802104	0.0706735	0.00261922	0.000565972	0	0	9.5157e-05	0.00311946	0.839181	1.94027	0	0	0.729295	0	0.408603	0	0.471722	1.03291	0.000265485	0.000315213	0.732457	0.0488577	395542		chr1
33	TEAD4	0.89694	0.164143	0.277282	0.163529	0.00661309	0	0	0.0721153	7.48925e-05	0	0	0.000201919	4.89713e-05	0.502348	0.792637	0.000165687	0.0630524	0.000315357	0	0.000512888	7.37434e-05	0.000190964	0	0.000383687	0.000189629	0	0	0.0509374	0.000247994	0	0	0	0.000320139	0.412988	0.730323	0	0.0451121	7.54217e-05	0	0.000223224	0.000174851	0	0	0	0	395542		chr1
34	PPARG	2.36248	7.91719e-08	0	2.21801	3.45831	2.31286	2.62841	2.00925	2.60121	2.34326	1.91661	2.1115	1.77485	2.44631	1.69417	3.41511	3.2237	3.93294	3.40967	3.46411	3.36159	3.47968	2.8625	3.61286	3.58834	4.0006	5.30542	3.01348	5.13391	4.09017	2.77879	3.2853	2.47693	4.40059	2.22438	9.59804	8.38219	14.1559	9.65464	9.95836	9.34768	10.0724	6.32466	11.0529	10.9397	373928	#FF6347,black	chr12
35	MSTN	0.997544	0.819255	0.902913	0.0124981	0.00894983	0.120295	0	8.92984e-06	0	0	0	2.46091e-05	0	2.71131e-05	1.04166e-05	2.01933e-05	0	2.45826e-05	0	0.0869641	0	2.3274e-05	0	4.67609e-05	2.31112e-05	0.0877818	0	0	0	0	0	0	0	0	0	0	0	0	0	0.0613789	0	0	0	0	0	373964		chr7
36	SDC2	0.877793	0.237605	0.37064	8.64983	8.46178	8.77405	8.58715	9.29576	8.28113	8.48411	8.5316	8.24378	8.84482	8.08182	8.9445	8.8031	8.03417	8.70602	8.42066	8.39198	8.18688	8.20959	8.39494	8.36114	8.86991	439.867	392.021	625.413	313.835	358.291	369.422	299.36	466.785	267.213	489.774	442.336	262.433	412.807	342.695	332.193	292.66	292.471	338.314	322.127	462.847	374102		chr2
37	ARNTL	0.839734	0.212423	0.338114	4.23557	3.98358	3.6378	4.04961	3.76178	3.47051	3.94491	4.60481	4.44677	4.93878	4.23785	4.56339	4.5217	4.02838	4.08679	3.20743	3.52177	3.61785	4.08075	4.14733	3.92894	4.25071	11.5324	15.9055	12.5215	10.2145	14.4506	23.355	20.6208	30.165	17.6884	22.5582	21.8091	15.3947	15.8449	8.26412	10.3955	11.3682	15.7823	16.8552	13.9794	17.8824	374115		chr5
38	PPARA	0.821874	0.00109524	0.00460704	7.41451	7.1315	7.10453	7.19733	7.4414	7.47557	7.26843	7.53113	7.43354	7.47094	7.49074	7.64807	7.12009	7.25888	6.97155	7.00239	6.90034	7.28092	7.2122	7.31663	6.89433	7.27187	137.588	148.972	172.24	179.12	153.698	184.15	170.299	179.484	177.062	198.814	137.072	152.913	123.359	127.596	117.488	155.714	146.007	159.688	115.905	152.224	374120		chr1
39	BMPR2	0.907775	0.0677364	0.14154	5.37241	5.23282	5.33543	5.24634	5.10778	5.45499	5.38281	5.29196	5.2985	5.30842	5.4657	5.74112	5.37955	5.24084	5.10766	4.88014	5.24527	5.21371	5.21371	5.34536	5.28941	5.34896	39.6551	37.7746	33.3699	43.3821	40.863	38.2157	38.004	39.3026	42.758	52.2858	40.325	36.9971	33.1706	28.536	36.6281	36.3907	35.7953	39.9744	37.4459	39.4148	374147		chr7
40	RTN1	1.97809	0.0705625	0.146077	0.651329	1.63544	0.216934	1.61689	0.291215	0.227967	1.42031	0.214246	0.620604	0.415217	0.226703	0.268059	0.300976	0.126069	1.71094	1.31405	1.49871	2.17549	0.0568635	2.25305	0.113706	3.12968	0.16572	2.10854	0.22183	0.17723	1.68203	0.160579	0.529821	0.345099	0.165174	0.20212	0.227759	0.0933109	2.2554	1.49096	1.81176	3.53839	0.0373814	3.7898	0.075326	7.71035	378791	#FFA07A,black	chr5
41	TOB1	0.537943	0.00315849	0.0114382	5.88129	4.98682	5.16859	5.19404	6.72451	5.8075	5.82114	5.9289	5.40248	5.89157	5.79084	6.3333	5.45939	5.01876	4.47557	4.30352	3.75821	4.50963	4.66008	4.99573	5.85382	5.5652	35.2175	36.3993	104.411	55.6671	55.7257	59.9812	40.9174	59.3755	53.8185	79.3301	42.6749	31.5773	21.0452	18.8057	12.4203	21.9545	24.0657	31.1588	55.855	45.9489	395225	#B0E0E6,black	chr18
42	IFRD1	0.744522	0.04164	0.0959893	6.41789	5.99228	5.9702	6.02119	7.14554	6.37212	5.87413	5.86979	6.66754	6.29291	6.39242	6.92801	5.95279	5.73781	5.93891	6.14724	5.38403	6.01678	6.39934	5.95407	6.42327	5.65312	62.1309	65.3607	140.125	82.8213	57.851	57.534	99.7406	78.7571	82.1712	120.306	60.4793	52.6269	59.7914	70.0875	40.4211	64.2454	82.6897	61.4883	83.3542	48.8928	395226	#E0FFFF,black	chr1
43	GART	0.828385	0.161045	0.273291	8.50426	8.23264	8.45437	8.42712	8.81922	8.23701	8.46351	8.67875	8.55164	8.74464	8.25903	8.27336	9.04241	8.87005	8.57228	8.14725	7.36714	8.33318	7.7846	8.0453	7.4129	7.68616	352.244	350.753	449.205	304.351	353.198	409.198	370.812	435.399	302.271	307.21	522.333	469.209	376.174	283.36	162.751	323.998	217.59	265.288	166.46	203.185	395315		chr1
44	LYG2	8.68246	0.00194845	0.00814867	3.84576	6.96387	1.73787	1.23832	3.51598	3.70519	3.41346	1.2678	3.78938	6.02085	3.00124	3.78364	6.21819	7.28766	7.76378	4.85999	5.24737	8.2796	7.68512	6.81368	5.63713	5.76744	2.3596	1.4121	10.4011	12.2029	9.69193	1.41038	12.6986	65.0507	6.92458	12.7177	72.8986	156.001	214.402	28.1278	36.6775	312.086	203.069	112.38	47.9116	53.0086	395708	#FF0000,black	chr1
45	PTRF	0.937129	0.54353	0.679523	3.55364	3.45996	3.5521	3.30846	3.77216	3.186	3.69114	3.42728	3.54034	3.5909	4.15555	2.97142	4.01764	3.74805	3.36443	3.44495	2.93028	3.6984	3.29787	3.33757	3.39495	3.02705	10.806	9.10913	12.6213	8.20345	11.9567	9.76742	10.5368	11.2422	16.6608	6.81451	15.0873	12.4968	9.21199	9.92029	6.56424	12.0734	8.75575	9.18432	9.35068	7.08576	396006		chr27
46	NFKBIA	0.643347	0.00966545	0.030509	4.97727	4.34094	4.72157	5.16402	5.01476	4.4218	5.31941	4.38519	4.98068	5.87782	4.4044	4.73429	4.24254	4.43635	4.35962	4.14081	4.18006	3.95188	3.89195	4.52944	4.78646	4.63015	25.5636	35.6057	31.2261	20.6855	39.0598	19.9166	30.2976	58.7687	19.9694	25.5179	17.7906	20.755	19.3471	16.6922	16.9829	14.5929	13.7192	22.2738	26.1368	23.5582	396093	#B0E0E6,black	chr5
47	amy2a	0.953323	0.622529	0.749587	0.595745	0.526782	0.218876	0.551666	0.600949	0.575727	0.563698	0.598093	0.791039	0.378784	0.484633	1.03859	1.21761	0.354991	0.363982	0.0996128	0.434955	0.331193	0.340461	0.220718	0.820328	0.710941	0.166088	0.477912	0.514769	0.497304	0.479963	0.514293	0.72378	0.307826	0.394126	1.05077	1.3179	0.281048	0.283102	0.0721524	0.348021	0.261162	0.262638	0.167895	0.753047	0.631202	414140		chr8
48	HSPB2	1.0291	0.550497	0.685017	0.0399522	0.0813408	0	0	5.07798e-05	0	0	0	0.000139942	0	0.356847	5.92345e-05	0.000114831	0.275698	0.453013	0	0.000124507	0	0.00013235	0	0.000265915	0.000131424	0	0	0	0	0	0	0	0	0.277934	0	0	0.211684	0.366008	0	0	0	0	0	0	0	414136		chr24
49	Amy1a	0.912416	0.372545	0.509814	6.78064	6.6484	6.53541	6.35573	7.30311	6.42018	6.76674	6.92674	6.34843	7.11087	6.74472	6.95101	6.4057	6.58531	6.17521	7.24755	6.65255	6.52744	6.75352	6.78943	6.49596	6.59246	92.4102	82.6866	156.408	85.6679	108.259	120.782	79.7429	139.609	105.171	122.252	83.1506	95.4955	70.6074	151.412	98.7921	91.9571	105.973	110.499	87.7029	94.6778	414139		chr8
50	LEPRE1	1.15147	0.186769	0.306082	3.96848	4.17195	4.38232	3.94759	3.86489	3.73635	4.19601	3.81018	3.47898	4.24304	4.05804	3.72921	3.3789	3.88504	3.68394	4.1235	4.3481	4.47975	4.67388	4.15572	4.41604	4.12253	19.9933	14.7514	13.5235	12.4819	17.3873	13.0407	10.0518	18.2465	15.4981	12.2127	9.32727	13.8442	11.7397	16.4794	19.2108	21.4735	24.3207	16.9589	20.0018	16.277	414142		chr21
51	LEPREL1	1.10401	0.326119	0.465301	2.32963	2.47238	2.39012	2.08846	2.32852	1.84516	2.39924	2.33581	2.47652	2.22875	2.89624	2.04815	2.97	2.3935	2.13979	2.55985	2.62893	2.50868	2.30255	2.09557	2.83098	1.96475	4.27271	3.33135	4.00905	2.62965	4.29013	4.05249	4.5236	3.75547	6.38444	3.12229	6.78818	4.27587	3.37329	4.91102	5.1445	4.72727	3.89783	3.30278	6.01584	2.87523	414143		chr9
52	FUS	1.04046	0.643669	0.765518	4.45312	4.51035	4.4804	4.71245	4.34871	4.52751	4.5415	4.21038	4.3341	4.25745	4.36056	4.66812	4.95299	4.58917	4.36625	4.70389	4.67074	4.26349	4.0832	4.26695	4.90646	3.93575	21.4737	25.7672	19.3096	22.3305	22.3639	17.5296	18.9919	18.4478	19.3437	24.33	29.7537	23.1842	19.4427	25.137	24.2723	18.3496	15.8077	18.4016	28.4975	14.1752	414144		chrUn_NW_020110167v1
53	ST8SIA6	0.975692	0.392405	0.530022	0.104735	0.0692327	0.112451	0.134977	7.35884e-05	0	0.160263	0.13082	0.221649	0	0.25731	8.58407e-05	0.00016641	0.186572	0.0853806	0	0.000180433	0.20593	0.0793091	0.113674	0.000385362	0.000190456	0.0819665	0.10123	0	0	0.118039	0.0950554	0.164243	0	0.193029	0	0	0.138936	0.0599898	0	0	0.154897	0.0556284	0.0830141	0	0	414335		chr2
54	ST8SIA2	1.02416	0.0805248	0.161874	1.14372e-05	0.0344505	0	0	1.43708e-05	0	0	0	3.96034e-05	0	4.36331e-05	1.67634e-05	3.24971e-05	0	0.0910691	0.156057	0.0869789	0	3.74548e-05	0	7.52524e-05	3.71928e-05	0	0	0	0	0	0	0	0	0	0	0	0	0.0642723	0.114663	0.0613789	0	0	0	0	0	414336		chr10
55	CATH1	0.836809	0.30261	0.444553	0.433078	0.176048	0	0.592454	0.000271618	0.436303	0.26117	0.215421	1.62755	0.250731	0.000824773	0.000316844	0.000614254	0	0.000747786	0.541764	0.136559	0	0.000707973	0.188968	0.329663	0.427296	0	0.518416	0	0.357867	0.199415	0.161293	2.07924	0.194626	0	0	0	0	0	0.457115	0.0976906	0	0	0.141832	0.251053	0.341392	414337		chr2
56	LEAP2	1.52964	0.0262266	0.065619	7.93824	8.55143	8.14704	7.50065	7.82392	8.5937	8.01019	8.52899	7.28475	7.81955	7.64869	7.37092	8.23711	7.71028	8.26638	8.32106	8.90298	9.47708	8.85121	8.75503	7.98051	8.1038	284.469	184.08	224.835	389.993	257.692	368.753	153.504	228.835	197.653	163.885	298.47	209.46	304.109	319.766	473.82	717.16	456.849	434.506	247.195	271.741	414338	#FFA07A,black	chr13
57	AvBD12	0.968938	0.728212	0.832056	0.24871	0.203186	0.329499	0.395312	0.724681	0	0.447064	0	0.000537028	0	0.371065	0.000227304	0.774901	0	0.255875	0	0.000477793	0	0.238028	0	0.00102051	0.512812	0.25871	0.322685	0.650796	0	0.364522	0	0	0	0.290022	0	0.706933	0	0.191715	0	0	0	0.177257	0	0	0.423337	414339		chr3
58	AvBD5	0.966638	0.33768	0.472346	0.0690341	0.0200821	0	0.310249	3.787e-05	0.321941	0	0	0.000104364	0	0.000114983	4.41752e-05	8.56371e-05	0	0.000104252	0	0.188738	0	9.87018e-05	0	0.000198309	9.80114e-05	0	0.245122	0	0.252953	0	0	0	0	0	0	0	0	0	0	0.138392	0	0	0	0	0	414340		chr3
59	AvBD10	1.00037	0.99883	1	10.0267	10.0272	10.1876	10.2947	9.50838	9.91296	10.1105	10.7844	9.68121	10.1104	9.38543	9.73437	10.9887	11.27	9.71455	9.00257	9.6097	10.2322	10.5074	8.61268	7.58005	9.12313	1173.48	1282.7	724.876	974.707	1108.29	1764.44	812.482	1123.74	661.066	847.5	2015.84	2480.65	831.507	513.455	773.928	1211.15	1442.05	393.6	187.025	551.826	414341		chr3
60	AvBD4	0.999667	0.99692	1	0.180781	0.180301	0	0.714865	0.000155015	0.530544	0.319986	0	0.000427213	0	0.000470686	0.000180825	0.000350551	0	0.000426753	0.545078	0.319519	0	0.000404034	0	0.564229	0.195059	0	0.652229	0	0.449297	0.249282	0	0	0	0	0	0	0	0	0.460322	0.245615	0	0	0	0.471342	0.143	414342		chr3
61	AvBD9	0.541988	0.00468944	0.0173888	13.9097	13.026	14.3255	14.455	13.1351	13.9649	13.7807	14.0466	14.1224	13.755	13.5996	13.4056	13.8565	14.2588	13.4099	12.4942	12.2078	12.6306	13.3379	11.61	11.9938	11.8496	20675.3	22951.4	8965.16	16182.4	14120.8	16937.3	17671.2	14065.1	12287.7	10808.7	14720.2	19699.4	10783.4	5785.84	4691.17	6389.76	10263.3	3150.02	4006.58	3657.81	414343	#B0E0E6,black	chr3
62	CD74	1.2283	0.0376665	0.0884873	8.86768	9.16434	8.75658	9.23595	8.58995	8.7467	8.98484	9.10665	9.48103	8.43664	8.43018	8.4796	8.79595	9.27172	9.49973	9.37635	9.30772	9.01393	8.99563	9.07764	9.13136	9.03439	434.566	615.208	383.052	433.749	507.375	550.829	707.097	351.524	340.463	354.574	440.141	620.165	716.345	665.598	627.581	519.966	505.045	543.647	550.1	518.855	414741		chr13
63	TGFA	0.734187	0.0308607	0.0755618	1.09235	0.64657	0.340027	0.515636	1.3449	1.24321	1.1101	0.95285	0.787938	1.0744	1.11881	1.85635	1.16394	0.874055	0.48551	0.232275	0.253192	0.222292	0.388957	0.927489	0.99401	0.530675	0.269335	0.443705	1.53566	1.38234	1.16245	0.936675	0.718792	1.12494	1.16025	2.61352	1.23187	0.837389	0.394459	0.175931	0.188337	0.169735	0.304777	0.909758	0.973926	0.439016	414743	#E0FFFF,black	chr22
64	CDH2	1.10984	0.215496	0.341794	1.67418	1.82453	1.71777	1.45817	1.81052	1.31796	1.65165	1.86675	2.22949	1.1074	1.84308	1.40873	2.02357	1.84165	2.14796	1.86186	1.5807	1.89549	1.60614	1.82996	1.73918	1.61001	2.30625	1.7917	2.4992	1.51509	2.14976	2.64973	3.65901	1.18158	2.56148	1.64753	3.04385	2.5971	3.40293	2.6427	1.97338	2.74139	2.02513	2.57607	2.29626	2.0334	414745		chr2
65	CYP2C23a	1.45783	0.18734	0.306082	8.36268	8.90651	8.64685	7.69472	9.49524	8.22605	7.45869	8.7567	7.58347	8.44209	7.97097	8.04226	9.94779	10.09	8.21341	8.84017	8.18656	8.66452	8.27415	8.27001	7.54764	8.85674	402.662	210.732	718.304	302.045	175.51	431.972	189.048	352.851	247.376	261.59	979.224	1094.31	293.106	458.682	287.973	407.909	305.902	310.168	182.852	458.63	414746	#FFE4B3,black	chr6
66	CACNB4	1.09451	0.0955387	0.184326	0.18246	0.312751	0.267877	0.205188	0.376617	0.189299	0.251578	0.187387	0.000594473	0	0.290431	0.000251616	0.72651	0.367811	0.302035	0.269371	0.223945	0.120683	0.184648	0.400049	0.158731	0.274982	0.205949	0.157892	0.297176	0.142862	0.191396	0.138915	0	0	0.220138	0	0.650615	0.292034	0.230217	0.206098	0.165951	0.0885637	0.134673	0.322367	0.11288	0.207617	374259		chr7
67	CCK	1.06671	0.305591	0.448134	0.0580584	0.151222	0	0.495843	8.93802e-05	0	0	0	0.000246322	0	0.000271387	0.000104262	0.549875	0.192274	0.000246057	0.287409	0.000219154	0	0.000232958	0	0.000468065	0.353118	0	0.417882	0	0	0	0	0	0	0	0	0.461097	0.143483	0	0.221174	0	0	0	0	0	0.274922	414884		chr2
68	CCKBR	0.984622	0.424324	0.561336	0.0371003	0.0147422	0	0.21802	2.18429e-05	0	0.133877	0	6.01954e-05	0	6.63205e-05	2.54797e-05	4.93942e-05	0	6.01307e-05	0	5.35562e-05	0	0.0657058	0	0.000114381	0.0785004	0	0.167107	0	0	0.0976785	0	0	0	0	0	0	0	0	0	0	0	0.0459158	0	0	0.055154	414885		chr1
69	FGF13	1.10896	0.712077	0.819317	0.888788	1.038	0	0.814151	0.220601	0.209473	1.73751	0.195462	1.33052	0.223848	1.74759	0.938116	0.432086	1.31565	0.725722	1.15789	2.5524	0.15862	1.08525	0.169496	0.659925	0.00238602	0	0.778254	0.163811	0.161301	2.34084	0.14549	1.5023	0.175328	2.3394	0.912092	0.344696	1.49591	0.646099	1.23496	4.8411	0.11909	1.11183	0.127726	0.566456	0	414831		chr4
70	IRX4	1.00533	0.675417	0.790067	0.0428421	0.0505043	0.102474	0.0622281	3.90687e-05	0.0658999	0.0752812	0	0.0540448	0	0.0637624	4.55735e-05	0.0962033	0.0442179	0.114398	0	0.0376397	0.0489822	0.0719485	0	0.000204587	0.0859943	0.0744024	0.0458303	0	0.0477406	0.0538755	0	0.0375076	0	0.044371	0	0.0681532	0.031439	0.081424	0	0.0259683	0.0350618	0.0503745	0	0	0.0605669	373974		chr2
71	VSIG1	0.845418	0.000131186	0	0.314044	0.0717816	0.12357	0.284452	0.309414	0.155722	0.175818	0.274652	0.449752	0.456193	0.515523	0.338882	0.00038512	0.10577	0.0943391	0	0.174095	0	0.0876411	0.12496	0.117103	0.000440771	0.0905628	0.223801	0.238269	0.116202	0.130278	0.209961	0.362497	0.37827	0.425503	0.263618	0	0.0767954	0.0663215	0	0.126659	0	0.0614907	0.091776	0.0818641	0	414795		chr4
72	ST8SIA3	0.91671	0.00282656	0.0114382	0.143105	0.0176415	0.231585	0	0.158453	0.289726	0	0	0.235896	0.162722	0.143637	0.174338	0.000155998	0	0.0912355	0.080011	0.000169143	0	0.000179797	0	0.000361248	0.000178539	0.175564	0	0.115564	0.225269	0	0	0.175751	0.122202	0.103191	0.127793	0	0	0.0642723	0.0573315	0	0	0	0	0	0	414796		chrZ
73	ST8SIA5	0.621625	5.54552e-05	0	5.3053	4.61942	4.92608	4.89991	5.54376	5.43632	5.27479	5.53103	4.90265	5.28118	5.36548	5.65059	5.10375	5.02839	4.55282	4.54822	4.19449	4.39635	4.45905	4.6506	4.38456	4.61734	29.6111	29.4945	45.4993	42.8059	37.8417	45.2829	28.6456	38.5418	39.8252	49.0471	33.1357	31.793	22.261	22.4654	17.162	20.2193	20.8073	24.3148	19.5312	23.3384	414797	#B0E0E6,black	chrZ
74	CYB5A	0.719886	0.0274581	0.0675843	8.8514	8.37724	8.09386	7.90668	9.40521	8.85669	8.42773	9.27513	8.69618	9.15802	8.76952	9.17424	8.35743	8.11429	7.77472	8.46581	7.86148	8.62217	8.55971	8.07417	8.59322	8.93016	274.14	244.239	674.787	468.181	344.521	619.185	409.989	580.204	431.02	574.495	324.515	277.476	215.99	353.619	229.672	396.079	373.079	270.672	378.522	482.627	414798	#E0FFFF,black	chr2
75	LAMP2	1.11431	0.0625481	0.133208	5.93291	6.08906	5.99121	5.94545	6.19215	5.55636	6.11809	5.83889	5.81545	6.02332	5.86255	5.8892	6.15255	6.36455	6.04103	6.30877	5.8386	5.98268	6.1842	5.9021	5.92413	6.09587	63.0555	61.9625	71.8785	46.622	68.6924	56.2937	54.8063	65.1615	56.6053	58.0419	69.6123	81.7998	64.2535	78.5077	55.7662	62.7196	71.097	59.2759	58.6821	66.8189	414800		chr4
76	B2M	0.842029	0.144312	0.252384	8.45062	8.20256	8.25979	8.4928	8.72399	8.82693	8.40687	8.66118	8.63641	8.17569	8.06988	7.99329	8.46864	7.51065	8.55055	8.02946	8.00427	7.58638	7.86226	8.09765	8.89553	8.41467	307.675	367.135	420.446	458.595	339.56	404.232	393.314	293.185	265.004	252.827	350.602	182.264	370.535	261.065	253.673	192.677	229.68	275.127	467.009	337.324	414830		chr10
77	CYP3A7	0.618445	0.0100102	0.030509	10.7739	10.0806	11.1492	11.023	11.4104	10.5096	10.5235	10.6155	10.6693	10.8333	10.5332	9.96848	11.0678	10.8205	10.1355	10.2794	9.00338	9.82972	9.98391	8.76149	9.97478	9.29876	2286.16	2125.66	2711.88	1474.49	1476	1569.39	1612.55	1855.36	1465.97	996.989	2129.46	1816.39	1113.57	1245.58	508.025	916.049	1002.89	436.475	987.813	623.393	414832	#B0E0E6,black	chr14
78	CYP2C45	0.761174	0.298489	0.438924	9.09067	8.69697	9.07734	9.68082	9.3592	6.83323	9.76761	9.29518	7.35616	9.47065	8.8408	8.93258	10.1719	9.2722	7.4894	8.89821	7.94073	8.09793	8.46405	8.16646	7.72667	8.44855	543.011	837.76	653.573	114.41	873.616	627.864	161.342	720.844	452.896	485.734	1143.95	620.374	177.052	477.551	242.697	275.102	349.078	288.619	207.143	345.357	414833	#E0FFFF,black	chr6
79	CYP7A1	1.32576	0.616733	0.744323	5.54464	5.95145	3.66495	6.01735	5.2127	5.20706	4.35834	6.71701	7.24468	4.2686	2.47527	3.70961	4.50091	5.59384	5.23191	4.16452	4.99026	6.57909	8.15514	4.94641	4.61929	4.6148	11.7749	65.1706	35.9613	36.3814	19.5813	104.303	149.315	18.6115	4.50335	12.0316	21.4718	47.5322	36.2406	16.9868	30.5279	95.3318	281.693	30.0796	23.1525	23.2915	414834	#FFE4B3,black	chr2
80	LOC414835	1.01186	0.28382	0.42277	0.0498227	0.0668351	0.0967158	0.0668031	0.0575267	0.0356446	0	0.0494908	0.072474	0.0943547	0.000148858	0.0212582	0.0909372	0.0822431	0.0628359	0.0816965	0.0204885	0.0131811	0.114129	0.0423138	0.0534849	0.103431	0.0701134	0.0492839	0.040421	0.0257098	0	0.0349697	0.0506885	0.0694704	0	0.0146824	0.0642702	0.0591514	0.0437623	0.0585568	0.013971	0.0094257	0.0812605	0.0302789	0.0364797	0.0733383	414835		chr2
81	THBS2	0.267297	0.000125585	0	2.47185	0.568367	2.75277	0.868405	2.63069	3.24437	2.73617	1.86731	0.687716	3.09319	2.66108	2.15668	0.501355	0.0844947	0.268931	0.364794	0.86645	0.498799	0.847202	0.95503	0.619246	0.433028	5.77371	0.85419	5.17861	8.55458	5.67901	2.65119	0.600672	7.63612	5.27989	3.44625	0.408708	0.0627756	0.198695	0.290035	0.812652	0.420092	0.788013	0.949837	0.518248	0.342828	414837	#87CEEB,black	chr3
82	CYP11A1	1.031	0.451891	0.590001	0.170162	0.214209	0.0729278	0.397885	0.0982866	0.262783	0.203614	0.166318	0.0760272	0.192628	0.0893533	0.107703	0.256815	0.0621648	0.0557789	0.461005	0.246052	0.198455	0.148792	0	0.314828	0.333377	0.0526883	0.324828	0.070038	0.202837	0.152311	0.122379	0.053006	0.14646	0.0625628	0.076942	0.192974	0.0445711	0.0384823	0.377599	0.18399	0.149105	0.107107	0	0.238948	0.257433	414838		chr10
83	CYP2C23b	0.834761	0.579256	0.71051	6.8339	6.57333	7.65623	5.24784	8.04057	6.5597	5.4737	7.6133	4.94798	6.76757	6.20322	6.48695	7.42366	7.98747	5.60523	6.9725	5.79004	6.23635	5.62574	6.23683	5.00452	6.02093	202.131	37.8353	261.44	94.4666	43.5888	195	29.5832	109.837	71.9426	88.3492	169.418	254.024	47.2347	124.957	53.8826	74.9736	47.9492	75.0214	30.5415	63.3795	414841		chr6
84	CDH6	1.10023	0.150777	0.26172	0.0959132	0.233721	0.0464728	0.311034	0.000142623	0.22479	0.0676072	0.107602	0.0489249	0.0628283	0.0577541	0.00016637	0.128136	0.189007	0.167841	0.282537	0.000349707	0	0.126568	0.796298	0.318892	0.150724	0.0333678	0.246594	0	0.171287	0.0483473	0.0775763	0.0336609	0.0463361	0.039843	0	0.0917048	0.140963	0.12169	0.217103	0	0	0.0903488	0.740932	0.242545	0.108642	414842		chr2
85	CDHR1	0.997389	0.777633	0.8718	0.0169243	0.0131529	0	0	0.0553704	0	0	0	3.46263e-05	0.109447	3.81496e-05	1.46567e-05	0.0384752	0	0.0308368	0.0268562	3.08073e-05	0	3.27477e-05	0	6.57952e-05	0.0343206	0	0	0.0389009	0	0	0	0	0.0807284	0	0	0.0266368	0	0.0211991	0.0189103	0	0	0	0	0	0.0236625	414847		chr6
86	CDH13	0.998719	0.993872	1	1.87061	1.86876	1.86635	1.62511	1.94229	1.36948	1.51308	1.62683	1.85478	1.4112	1.93702	2.88027	2.11076	1.5437	2.21357	2.69617	1.58049	1.66	2.11499	1.67111	1.03385	1.29482	2.66546	2.1358	2.8336	1.6073	1.86152	2.09064	2.59214	1.69451	2.80026	6.34262	3.2951	1.9263	3.6069	5.49477	1.97237	2.17861	3.30402	2.2039	1.02138	1.43766	414849		chr11
87	CYP19A1	0.955695	0.130252	0.23307	0.0829672	0.0175888	0.233998	0.00515473	0.00596615	0.00572612	0.00647633	0.00582016	0.294265	0.00540154	0.215792	0.00613111	0.00647429	0.00604899	0.00632815	0.00606787	0.00716133	0.00559419	0.00643319	0.00722733	0.114797	0.00601401	0.177481	0.00400196	0.00407727	0.00421846	0.00457069	0.00406213	0.22415	0.00409183	0.159463	0.00418003	0.0043416	0.00430245	0.00420831	0.00427591	0.00479849	0.00403759	0.00428993	0.0052007	0.0807149	0.00400497	414854		chr10
88	SLC5A7	1.00498	0.330449	0.465301	2.30908e-06	0.00716385	0	0	2.90138e-06	0	0	0	7.99567e-06	0	8.80925e-06	3.38444e-06	6.56097e-06	0	7.98707e-06	0	7.1138e-06	0	7.56188e-06	0	0.0700513	7.50899e-06	0	0	0	0	0	0	0	0	0	0	0	0	0	0	0	0	0	0	0.048402	0	414870		chr1
89	PDLIM3	1.19793	0.036224	0.0847533	0.328372	0.588912	0.37775	0.238464	0.585657	0	0	0.232618	0.755065	0	0.346187	0.528391	0.431826	0.593868	0.919241	0.876445	0.665022	0.647406	0.741394	0.294691	0.356445	0.170317	0.302171	0.186528	0.498933	0	0	0.175267	0.681785	0	0.267343	0.440376	0.345643	0.51198	0.884215	0.838029	0.580796	0.570824	0.666266	0.229421	0.273515	0.123096	414873		chr4
90	UBA5	0.686501	0.00557026	0.0202622	4.11632	3.57366	4.40928	4.41707	4.77122	4.06159	4.0459	3.45208	4.21759	3.47945	3.73035	4.02912	3.37332	3.9194	3.76786	3.32541	3.44543	3.65608	3.56024	3.56811	3.83782	3.08209	20.3868	20.7956	26.2249	15.8861	15.5697	9.95439	17.447	10.3387	12.1464	15.2672	9.28844	14.2008	12.5049	9.05298	9.80936	11.6986	10.6994	10.9511	13.0661	7.39832	414879	#E0FFFF,black	chr2
91	LIMS1	1.48395	1.53819e-06	0	3.57951	4.14895	3.45213	3.67087	3.44381	3.24176	3.6264	3.46251	3.93602	3.61855	3.65506	3.58093	4.10831	4.23979	4.43856	4.05135	4.23345	4.0766	4.29229	4.06635	4.08824	3.80321	10.0183	12.0012	9.84705	8.56938	11.3896	10.0339	14.1748	11.4857	11.4774	10.9225	16.1268	17.9799	20.5015	15.6262	17.6683	15.9944	18.4365	15.8788	15.7343	12.847	414880	#FFE4B3,black	chr1
92	RNF114	1.0393	0.393535	0.531941	5.39089	5.4465	5.46032	5.51532	5.39349	5.40968	5.27524	5.29196	5.50319	5.36455	5.42981	5.23697	5.39364	5.20435	5.65079	5.24711	5.41459	5.22589	5.51677	5.53633	5.47109	5.70929	43.3318	45.721	40.8974	42.0122	37.8558	38.2157	43.9497	40.9033	41.681	36.5691	40.7295	36.0487	48.7932	37.0905	41.3138	36.7087	44.3971	45.7736	42.6048	50.8822	414881		chr20
93	SLC24A2	0.798811	0.0339092	0.0811772	0.581279	0.257205	0.699267	0.728646	0.153686	1.1536	0.311684	0.0682956	0.983464	0.29479	0.681878	0.317443	0.587232	0.357509	0.246202	0.14836	0.405795	0.0542206	0.19415	0.0580184	0.161182	0.271715	0.627898	0.670579	0.111623	1.23552	0.242347	0.0486395	0.970067	0.232605	0.598325	0.244751	0.498412	0.283093	0.183301	0.109007	0.321473	0.039463	0.141742	0.0422752	0.114015	0.204476	414891	#E0FFFF,black	chrZ
94	SLC24A1	0.864554	0.122751	0.222573	1.05191	0.841937	0.560346	1.29155	1.28913	1.24434	0.758165	1.11092	0.891154	0.81669	1.20068	1.15807	1.02364	1.47651	0.796737	0.787203	0.565576	0.416326	0.797714	1.00022	0.418674	0.812309	0.479556	1.47721	1.43938	1.38468	0.694261	1.16099	0.845804	0.777157	1.28593	1.22692	1.02491	1.79029	0.729049	0.728373	0.474278	0.339036	0.73065	1.00885	0.326601	0.748275	414892		chr10
95	GRIA1	1.06631	0.204685	0.32916	0.138724	0.231357	0.0407112	0.188467	0.000159086	0.102099	0.171846	0.0480965	0.000438432	0.109193	0.191403	0.471438	0.11301	0.0687807	0.0615856	0.227088	0.318634	0.0382785	0.333139	0.303113	0.544858	0.22468	0.0292371	0.144012	0	0.0750422	0.127153	0.0339933	0	0.0811845	0.13981	0.38506	0.080361	0.049392	0.0426379	0.171155	0.244843	0.0275433	0.257227	0.236008	0.451772	0.166573	414893		chr13
96	GRIA2	0.999522	0.915739	0.970479	0.00734022	0.00665011	0	0	0.0207891	0	0	0	0.031558	0.0205722	1.76162e-05	6.76802e-06	1.31203e-05	0	1.59721e-05	0	1.42258e-05	0	1.51218e-05	0.0152595	3.0382e-05	0.0503369	0	0	0.0144082	0	0	0	0.0217161	0.0149134	0	0	0	0	0	0	0	0	0	0.0108365	0	0.0349767	414894		chr4
97	gsta	2.11673	5.45745e-08	0	7.64429	8.72613	7.39251	7.73581	7.72978	7.26248	7.7215	7.83718	7.32432	8.07348	7.45316	7.70731	8.71267	8.46725	8.73128	8.75999	8.45873	8.90244	8.91923	9.09422	8.26379	8.76281	168.211	216.844	210.569	154.399	210.777	227.905	157.801	273.065	172.473	207.184	415.405	354.66	420.121	433.827	347.976	481.214	478.953	549.93	301.047	429.662	414895	#FF6347,black	chr3
98	GSTA3	12.9145	1.88554e-07	0	5.28625	8.97717	5.11603	5.61161	4.79602	5.05174	5.00009	5.49332	6.01467	4.79987	5.58666	4.81206	9.0335	9.26934	9.48002	8.37391	8.87702	8.87942	8.33869	9.72636	8.12651	8.8494	33.9271	48.9752	26.6879	32.5727	31.112	44.0907	63.0612	27.3448	46.5701	26.9817	519.117	619.132	706.635	331.734	465.357	473.576	319.951	852.85	273.633	456.308	414896	#FF0000,black	chr3
99	CMTM3	1.61935	8.57991e-05	0	4.43244	5.12786	4.48219	4.72063	4.30172	4.63085	4.18112	4.64075	4.76927	3.79871	4.32573	4.20032	4.60934	4.73163	5.51796	5.04648	5.19011	5.06809	5.02058	4.94138	5.43311	5.4384	21.504	25.9288	18.6577	24.067	17.2009	23.9703	26.029	13.1568	18.8551	17.3133	23.2309	25.6959	44.4225	32.1435	35.222	32.7967	31.1892	29.9645	41.4885	42.0072	414829	#FFA07A,black	chr11
100	AvBD11	1.00391	0.892043	0.953082	0.0325727	0.0381993	0	0	0.29655	0	0	0	8.09468e-05	0	8.91834e-05	3.42632e-05	6.64219e-05	0	8.08597e-05	0	7.20188e-05	0	0.16614	0	0.000153812	0.196611	0	0	0.227448	0	0	0	0	0	0	0	0	0	0	0	0	0	0.120734	0	0	0.144533	414876		chr3
101	AvBD13	0.718098	0.375609	0.51304	5.03408	4.55633	4.02244	5.42637	4.5966	4.42891	4.4151	3.72377	6.36846	3.47964	6.31451	3.88242	4.74277	5.71047	5.40614	3.87092	2.64262	4.16033	5.47049	2.53415	4.37856	2.01969	15.3641	42.9069	23.1162	20.7938	20.4053	12.2249	80.9121	10.3492	77.8358	13.6912	25.5794	51.6095	41.0341	13.6741	5.19316	17.0167	42.9725	4.83964	19.4484	3.01947	414877	#E0FFFF,black	chr3
102	AvBD8	0.857356	0.262705	0.399294	8.54368	8.32165	8.02769	9.1386	8.01991	8.52101	8.17502	8.58344	8.30049	8.77732	9.11921	8.21638	7.97915	7.73597	8.55759	8.75043	8.79846	8.44527	8.54302	8.36994	7.92843	7.53277	261.806	574.975	257.696	370.783	289.002	382.973	311.404	445.4	549.524	295.275	249.436	213.242	372.351	430.958	440.634	350.255	368.779	332.483	238.392	182.589	414875		chr3
103	MPL	0.818077	0.00806938	0.0255625	0.696008	0.406316	0.561114	0.760321	0.534482	0.628847	0.697533	0.785065	0.83098	0.836999	0.708044	0.577653	1.04281	0.402805	0.278945	0.208103	0.346108	0.290603	0.299336	0.0661267	0.615678	0.260816	0.479354	0.709076	0.446629	0.553626	0.623945	0.723873	0.772111	0.799318	0.626969	0.490215	1.05353	0.324306	0.209995	0.156101	0.267786	0.226031	0.227314	0.0484318	0.521967	0.195155	414804		chr8
104	RPS13	1.3924	0.000208228	0	7.71657	8.19414	7.63047	7.74987	8.17183	7.66692	7.61286	7.55266	7.60125	7.75063	7.73607	7.58604	7.50318	8.25146	8.1884	8.41401	8.29688	8.48157	8.12357	8.28389	8.05342	8.13766	198.552	218.97	286.427	204.676	195.415	186.935	191.408	218.11	210.059	190.401	179.06	305.25	288.059	341.11	310.945	359.199	275.49	313.169	260.067	278.221	414782	#FFE4B3,black	chr5
105	THPO	1.12511	0.316076	0.459421	2.99169	3.16176	2.79782	3.4392	2.91394	3.34915	3.08611	2.59841	2.9371	2.69465	3.41797	2.21513	2.82804	3.3498	3.0233	3.61595	3.66966	2.75545	2.65994	3.17951	3.22724	2.92255	5.99838	10.0559	6.51425	9.29906	7.51783	5.06164	6.59583	5.57648	9.59388	3.62661	6.05302	9.23952	7.06385	11.2926	11.6358	5.79997	5.27039	8.12472	8.22095	6.52337	414803		chr9
106	XYLT2	0.792829	0.0058241	0.0202622	2.7905	2.45558	2.56743	2.82806	2.19195	2.70304	2.97104	2.59653	3.04101	2.87459	2.92095	3.00899	2.86537	2.37811	2.29141	2.39802	2.36014	2.33972	2.35062	2.45426	2.78213	2.18456	4.96342	6.23299	3.55603	5.57869	6.86339	5.05343	7.16786	6.44168	6.50939	7.02394	6.24113	4.22077	3.85662	4.28446	4.09814	4.09596	4.06233	4.51824	5.77773	3.51192	414780	#E0FFFF,black	chr18
107	STMN1	2.2922	0.00265201	0.0114382	3.83016	5.0269	3.87662	4.07459	3.47222	3.64375	3.7528	3.81001	4.34471	4.47576	3.39072	2.70777	4.25571	3.56964	5.26077	5.87437	4.79474	4.73842	4.67742	5.78611	4.16073	5.48988	13.7902	16.2094	10.0615	11.6479	12.5256	13.0394	19.1389	21.6242	9.38379	5.50765	17.964	10.9312	37.0088	57.827	26.5405	25.8914	24.3764	54.5962	16.5846	43.5757	396057	#FF6347,black	chr23
108	CYP4V2	1.03812	0.665058	0.782217	7.32016	7.37413	6.89568	6.93107	7.38335	7.21042	7.16514	7.39764	7.254	7.71951	7.35564	7.66214	7.72522	7.77476	7.30182	7.14893	7.16756	6.99962	7.3593	7.19769	7.21587	7.62397	118.911	123.702	165.407	148.883	143.01	167.787	150.252	213.419	161.142	200.771	209.026	219.074	155.352	141.344	141.6	127.954	161.786	146.974	145.095	194.579	415121		chr4
109	TCP11L2	0.826378	0.0877717	0.172161	5.10824	4.83311	4.67517	4.82586	5.57401	4.99157	4.968	4.78612	5.00131	5.38574	5.19148	5.40266	4.71999	5.20597	4.35277	4.62813	4.308	4.14079	5.1869	5.09589	5.10863	5.08922	24.7252	27.969	46.4851	31.1873	30.4017	26.6175	30.7449	41.5119	35.1859	41.1443	25.1617	36.0876	19.2486	23.8017	18.6492	16.7752	35.1213	33.4658	32.923	32.7581	425052		chr1
110	GGNBP2	0.700223	2.29508e-06	0	4.2236	3.70949	4.33113	4.31631	4.30467	3.95147	4.04002	4.27963	3.97884	4.46635	4.17319	4.3041	4.02413	3.49559	3.676	3.75185	3.66591	3.54852	3.69478	3.80994	3.5661	3.78704	19.2607	19.3308	18.7009	14.6475	15.5028	18.4401	14.6311	21.4636	16.8706	18.683	15.1549	10.3327	11.6704	12.5101	11.5941	10.7874	11.8425	13.1321	10.6478	12.6917	425053	#E0FFFF,black	chr19
111	CYP17A1	1.15032	0.585466	0.716229	1.23783	1.43986	1.23374	1.11113	0.106655	0.188686	1.88681	1.33019	0.900418	1.21151	2.15763	0.999437	0.338635	0.514395	0.846359	2.8185	1.28694	1.04347	1.4778	1.0565	1.03678	2.05874	1.36236	1.19014	0.0753723	0.145686	2.7062	1.51595	0.85612	1.34149	3.43356	0.994388	0.259854	0.432291	0.787965	6.06699	1.42742	1.0712	1.76977	1.09038	1.02937	3.14361	425056		chr6
112	CSNK2A1	1.19251	0.00857065	0.0280588	5.08823	5.34224	5.40698	5.10089	5.02677	4.94858	5.1404	5.26096	4.86384	5.0721	5.06231	4.91508	5.1078	5.53574	5.61113	5.43694	5.51132	5.37893	5.33453	5.31105	4.99134	5.06689	41.7211	34.0557	31.4932	30.2459	34.3883	37.3818	27.8566	33.2138	32.0832	29.056	33.2297	45.6129	47.4457	42.4458	44.2508	40.9258	39.0112	39.0107	30.2684	32.2371	432370		chr20
113	IFI27L2	1.96758	0.015627	0.0448462	5.40806	6.38448	4.1675	5.17461	1.43853	6.54176	6.07876	6.54751	4.20052	5.41126	4.23084	5.07873	5.82091	6.16769	7.00855	5.49298	6.9293	6.65186	4.68849	6.55675	7.00549	5.9632	17.0979	35.907	1.70124	93.2732	66.8178	92.6309	17.2166	42.2913	17.586	32.6643	55.1097	71.2391	126.613	44.1693	119.91	100.319	24.5624	93.8831	125.314	60.86	403121	#FFA07A,black	chr23
114	TENM2	0.969841	0.689968	0.801335	0.184936	0.140755	0.104298	0	0.00013893	0	0	0.417011	0.722431	0	0.38666	0.000162062	0.000314177	0.550449	0.000382471	0.2221	0.117822	0	0.000362109	0.25254	0.15894	0.000359576	0.0759472	0	0	0	0	0.335487	0.645441	0	0.304188	0	0	0.466536	0	0.167088	0.0838906	0	0	0.193213	0.113388	0	373854		chr13
115	GATA2	1.06065	0.5007	0.639895	1.22135	1.3063	1.06799	1.0438	1.4303	1.11074	1.15791	1.32427	1.76971	0.859635	1.12655	1.11137	1.79743	1.08024	1.14426	1.11592	0.969069	1.29076	1.18495	1.29522	1.63241	1.33939	1.10557	1.08928	1.68944	1.17559	1.23602	1.50561	2.39049	0.833352	1.16985	1.15537	2.45981	1.12079	1.19791	1.17133	0.947966	1.45833	1.26143	1.46639	2.06679	1.51693	416018		chr12
116	KDR	1.08017	0.426602	0.564608	4.4407	4.55197	4.32548	4.43064	4.60805	4.42288	4.30726	4.52818	4.72825	3.85044	4.86574	4.06633	5.11043	4.78033	4.61201	4.60849	4.55624	4.57768	4.44435	4.094	4.39769	4.03262	19.1861	21.0212	23.3097	20.6993	18.8628	22.0957	25.2748	13.67	27.8771	15.6898	33.3005	26.6102	23.2404	23.4647	22.3435	23.0563	20.5902	16.2104	19.7267	15.2293	395323		chr4
117	CCNB2	3.97021	7.76437e-06	0	2.07964	4.06886	1.87564	2.0553	1.67191	2.3192	2.16811	2.04384	2.96307	1.65121	2.0255	1.40023	3.67318	3.04461	4.29683	4.74732	3.98266	4.04082	3.7153	4.66802	3.2367	4.32542	2.69455	3.24374	2.1762	4.04798	3.50897	3.12732	6.73156	2.19356	3.0321	1.62967	11.6703	7.28909	18.4973	25.9285	14.6943	15.5724	12.0323	24.5993	8.27616	18.8974	415400	#FF6347,black	chr10
118	RHCG	1	1	1	0	0	0	0	0	0	0	0	0	0	0	0	0	0	0	0	0	0	0	0	0	0	0	0	0	0	0	0	0	0	0	0	0	0	0	0	0	0	0	0	0	0	415490		chr10
119	CDH11	0.847376	0.256094	0.391914	1.5053	1.26637	1.19623	1.23484	1.39296	1.45994	1.11839	1.12484	2.57605	1.42638	1.46049	1.38493	1.02025	0.769784	1.35901	1.1727	1.36468	1.49775	1.26216	1.38009	1.37277	1.32915	1.30188	1.38708	1.62048	1.7727	1.1758	1.18217	4.92915	1.71829	1.73392	1.605	1.01859	0.710165	1.54984	1.25871	1.56155	1.83831	1.38509	1.61649	1.56042	1.49851	415797		chr11
120	GCSH	1.23887	0.00752441	0.0255625	7.95888	8.2679	7.75261	8.05021	8.28026	7.84774	7.74133	8.24357	7.56046	7.92143	7.78782	8.21356	8.10198	8.0563	8.3165	8.50748	7.83332	8.38898	8.44931	8.42517	8.06065	8.38871	216.182	269.879	308.86	232.141	213.708	302.382	186.044	245.649	217.766	294.698	271.695	266.502	314.898	364.01	225.217	336.811	345.527	345.494	261.376	331.294	415803		chr11
121	PNAT3	1.28236	0.0250847	0.0637982	3.22563	3.58443	3.04292	3.10753	3.37187	3.43358	2.93692	3.59921	3.4109	2.84171	3.10384	3.22445	3.78992	3.91489	3.14607	3.3357	2.72703	3.25635	3.689	3.69447	3.98671	3.82972	7.29578	7.79463	9.32074	9.92417	6.6821	11.13	9.54718	6.28578	7.5168	8.31327	12.7384	14.1503	7.77764	9.12377	5.57026	8.62377	11.7965	12.0404	14.6079	13.109	415809	#FFE4B3,black	chr11
122	HBAP	1.15481	0.0722396	0.147803	0.081455	0.289116	0.47118	0	0.000161796	0	0	0	0.255827	0	0.000491278	0.000188735	0.000365887	0	0.195773	0.820449	0.49818	0.242504	0.000421709	0.25881	0.437628	0.215033	0.388858	0	0	0	0	0	0.191764	0	0	0	0	0	0.143433	0.767631	0.409297	0.18489	0	0.198489	0.348268	0.158832	416650		chr14
123	HBAD	1.02706	0.911996	0.96784	5.21484	5.25336	5.25641	6.59562	4.71635	5.07269	5.42734	4.92147	4.52932	5.07326	4.08086	4.88202	5.41979	5.06261	3.68789	6.1289	5.34647	5.56563	5.08456	4.45418	5.8657	4.33119	37.4879	97.7463	25.2023	33.0523	42.1748	29.3341	21.8833	33.2416	15.7526	28.375	41.4949	32.5814	11.7693	69.1836	39.3637	46.7174	32.6445	21.0945	56.3343	18.9574	416651		chr14
124	HBAA	0.985347	0.940785	0.98896	7.0331	7.01181	7.41802	8.16782	6.51337	6.8528	6.97345	6.91278	6.61099	7.13857	6.20311	6.42105	7.38634	7.00475	6.01034	7.59039	7.00488	7.43989	6.60276	6.04837	7.61101	6.26064	171.22	292.827	90.0501	115.975	125.092	119.61	95.8577	142.344	71.9351	84.3586	165.06	128.054	62.8723	192.297	126.396	173.965	95.3552	65.7139	191.141	75.0156	416652		chr14
125	RACK1	1.09525	0.34598	0.481114	8.57591	8.70717	8.59426	8.4894	8.43356	8.66783	8.68418	8.53236	8.1916	8.97256	8.80906	8.19389	8.97337	8.77335	8.29818	8.94985	8.40521	9.02768	8.85497	8.83085	8.78555	7.70979	388.214	366.278	343.596	410.614	411.737	369.618	288.69	510.095	443.023	290.691	497.872	438.726	310.905	494.99	335.263	524.951	458.039	458.011	432.646	206.555	417044		chr16
126	RPL7A	1.25119	0.00147795	0.00460704	9.46279	9.78609	9.4473	9.4635	9.06322	9.36323	9.49384	9.6108	9.23539	9.77176	9.72264	9.3086	9.65762	9.9546	9.85159	10.0581	9.76859	9.95015	9.72897	9.57156	9.64646	9.58223	702.041	720.501	532.158	665.554	722.449	781.651	596.231	888.399	835.403	630.661	800.613	996.191	914.47	1068.26	864.155	995.878	840.286	766.016	786.562	758.972	417158	#FFE4B3,black	chr17
127	CAPZA2	1.44897	5.53546e-06	0	5.35266	5.88768	5.41687	5.44524	5.43126	5.29019	5.16787	5.36344	5.52592	5.22692	5.42913	5.1825	5.35436	5.57888	6.08494	5.96499	5.99904	5.93668	5.84237	6.0235	5.93741	6.00205	42.0186	43.5125	42.008	38.5968	35.0699	40.2078	44.661	37.0959	41.6583	35.176	39.6068	47.0309	66.2758	61.6493	62.4489	60.7161	55.8899	64.5624	59.2435	62.5531	417771	#FFE4B3,black	chr1
128	CNTN1	0.902542	0.0326865	0.0794105	0.64546	0.497527	0.723382	0.582098	0.723304	0.628873	0.699711	0.849877	0.661397	0.555043	0.646404	0.32697	0.382756	0.430021	0.505618	0.45277	0.39691	0.568541	0.399517	0.516719	0.402672	0.853599	0.655814	0.509712	0.64872	0.553725	0.626421	0.803102	0.575839	0.478959	0.559005	0.25282	0.300522	0.3496	0.414933	0.370136	0.313018	0.487424	0.315154	0.434984	0.314074	0.800437	417786		chr1
129	EPYC	1.02762	0.160756	0.273291	0.0158296	0.0551318	0.150771	0	2.97764e-05	0	0	0	8.20591e-05	0	9.04089e-05	3.47341e-05	0.0725028	0	0.0583651	0	7.30084e-05	0.142511	7.76071e-05	0.0778764	0.000155926	0.185505	0.11117	0	0	0	0	0	0	0	0	0	0.0508921	0	0.0406064	0	0	0.104886	0	0.0561911	0	0.135802	417890		chr1
130	Large	0.976962	0.812637	0.899546	2.4429	2.40927	2.40851	1.80417	1.97566	2.28512	2.45059	2.49699	2.67241	2.738	2.6903	2.62112	2.59703	2.04985	1.91954	2.29086	1.97276	2.54505	2.51536	2.40835	2.4506	2.99984	4.34047	2.55747	2.92205	3.92332	4.48185	4.64968	5.32716	5.76647	5.40125	5.1327	5.01303	3.15792	2.75378	3.90577	2.89818	4.8736	4.67655	4.34416	4.38785	6.94386	418062		chr1
131	IGF1	5.05458	0.0534063	0.115963	1.10769	3.44528	0.482997	1.09148	1.71946	2.35259	0.97154	0.391399	0.968086	0	0.847357	0.671662	3.31515	1.81273	1.58985	1.37143	1.76161	2.4453	2.2654	5.52557	3.64314	4.14241	0.40546	1.17188	2.2834	4.16143	0.966708	0.31266	0.940821	0	0.783806	0.58781	8.89093	2.52853	1.98576	1.59415	2.36627	4.48314	3.77142	45.3408	11.3167	16.5393	418090	#FF4500,black	chr1
132	SOX5	0.6658	0.000720759	0.00460704	4.92821	4.34137	4.20076	4.74125	4.65553	4.83505	5.12393	4.84197	4.88589	5.41108	5.16131	5.09309	4.48567	4.82464	4.33764	4.24525	4.67647	3.98658	4.38467	4.10713	3.90417	4.19151	17.5157	26.312	24.1224	27.8745	33.9839	27.7073	28.3072	42.2538	34.4421	33.0065	21.241	27.4723	19.0395	18.0203	24.371	14.9722	19.7136	16.3688	13.7168	17.1183	418195	#B0E0E6,black	chr1
133	ZYX	0.838186	0.15276	0.263973	3.79287	3.53821	3.28281	3.25925	4.39115	3.73554	3.66772	3.98108	3.82792	3.2141	3.78562	4.26451	4.14	3.45795	3.35865	3.22755	3.22383	3.34684	3.37152	3.41858	3.79064	3.75831	8.79738	8.77343	19.92	12.4695	11.7487	14.8059	13.0812	8.43279	12.6623	18.152	16.5098	10.0397	9.16977	8.39331	8.27083	9.24826	9.26568	9.77356	12.617	12.4245	418300		chr1
134	EPHB6	1.01381	0.836361	0.913956	0.651403	0.671191	0.881937	0.388298	0.465569	0.62001	0.835043	0.439276	1.02331	0.686876	0.625567	0.392297	1.01599	0.579797	0.818187	0.688018	0.630459	0.860129	0.438599	0.579614	0.45786	0.532259	0.848694	0.319235	0.379111	0.54459	0.786609	0.356428	1.02404	0.621726	0.536364	0.310643	1.01532	0.497652	0.756068	0.613127	0.542816	0.821474	0.350897	0.499341	0.364465	0.441259	418308		chr1
135	CD47	1.16601	0.0016897	0.00814867	6.7634	6.98498	6.96574	6.57974	6.84742	6.64733	6.58999	6.62675	6.89529	6.87785	6.86248	6.67492	6.92316	6.89549	7.04565	7.08963	6.8995	6.7676	6.91406	7.04704	7.01953	7.20045	124.874	96.7447	113.774	100.447	95.6618	97.919	116.959	118.645	114.199	100.783	119.457	118.641	129.919	135.61	117.423	108.794	118.563	132.297	126.514	144.828	418408		chr1
136	CCT8	1.64839	3.64274e-05	0	6.13262	6.85368	6.36874	6.20433	5.96361	6.25958	6.16379	6.2409	6.03347	5.92238	6.20444	5.88277	6.33206	7.1098	7.15286	6.72857	6.95344	7.12604	7.0963	6.93151	6.35385	6.4127	82.2183	74.3478	61.1996	76.5368	70.9371	74.705	63.9066	60.7003	72.0058	57.7774	78.964	137.797	140.025	105.363	121.939	139.753	134.668	122.035	79.3836	83.4699	418486	#FFA07A,black	chr1
137	HBBR	1.02125	0.330383	0.465301	1.00371e-05	0.0303424	0	0	1.26117e-05	0	0	0	3.47556e-05	0	3.82921e-05	1.47115e-05	0.277876	0	3.47182e-05	0	3.09223e-05	0	3.287e-05	0	6.60408e-05	3.26401e-05	0	0	0	0	0	0	0	0	0	0	0.210818	0	0	0	0	0	0	0	0	0	419079		chr1
138	CDH4	0.956758	0.518456	0.656249	1.86408	1.8003	1.91846	1.26707	2.03955	1.78318	1.64638	1.64751	2.13831	1.85932	2.01894	2.10985	1.7618	1.8301	1.55094	1.79888	1.97205	1.51378	1.70598	1.7698	2.08007	1.92343	2.80003	1.446	3.10109	2.47286	2.13845	2.13525	3.37288	2.67538	3.02269	3.30415	2.37224	2.56872	1.9101	2.48727	2.89963	1.87209	2.24146	2.43051	3.17424	2.76909	419222		chr20
139	COL20A1	1.04137	0.0294305	0.0716122	0.0444906	0.102978	0.0245557	0.087217	6.22752e-05	0	0.0359258	0.0574981	0.0758665	0.0988136	0.0605328	7.26439e-05	0.196332	0	0.000171438	0.154889	0.167963	0.134641	0.0678435	0.0972069	0.134925	0.0613856	0.0175098	0.0646435	0	0	0.0254212	0.0407398	0.05311	0.0728917	0.0420082	0	0.144426	0	0	0.113799	0.122147	0.0989069	0.0473706	0.0706131	0.0955933	0.0427425	419243		chr20
140	STMN3	0.700441	0.0392122	0.0903892	1.12136	0.607697	1.71555	0	0.711249	0.697619	1.11452	1.53267	1.10269	0.742621	0.966236	1.7566	0.811773	0.186364	0.982072	0.402147	0.303124	0.204997	0.422607	0	1.40314	0.745541	2.29651	0	0.634587	0.631292	1.16909	1.89473	1.1373	0.687481	0.943647	2.37208	0.748811	0.139753	0.966027	0.323128	0.229978	0.155719	0.335451	0	1.62042	0.66956	419263	#E0FFFF,black	chr20
141	CNTN2	0.999111	0.807676	0.895404	0.00426508	0.00298203	0	0	0.0420738	0	0	0	8.15555e-06	0	8.9854e-06	3.45212e-06	6.69216e-06	0	8.14678e-06	0	7.25605e-06	0	7.71309e-06	0	0.0295098	7.65914e-06	0	0	0.0294153	0	0	0	0	0	0	0	0	0	0	0	0	0	0	0	0.0199554	0	419825		chr26
142	RNF113A	0.87008	0.356053	0.491714	2.47044	2.26966	1.77626	2.02481	3.20855	2.87394	2.07789	1.97974	2.156	1.8763	2.49402	3.23635	2.20401	2.28713	2.16177	2.06574	2.19826	2.00975	2.07727	2.46633	2.61443	2.48152	2.44576	3.14417	8.22011	6.40173	3.2339	2.94749	3.42289	2.72508	4.587	8.39542	3.57887	3.90084	3.44066	3.19697	3.55825	3.05321	3.18965	4.56283	5.03743	4.54554	419956		chr27
143	SF3A2	0.640455	5.28727e-05	0	3.48287	2.84004	3.0274	3.26364	3.86565	3.64159	3.53444	3.17637	3.4042	3.39243	3.51499	3.79074	3.23632	2.85311	2.70571	2.60669	2.49849	2.87649	2.77421	2.67442	3.23417	2.74642	7.20574	8.79361	13.535	11.6136	10.6221	8.04836	9.50051	9.66427	10.3297	12.7927	8.36031	6.25828	5.46897	5.10795	4.60831	6.39556	5.78673	5.43114	8.26315	5.65759	420077	#B0E0E6,black	chr28
144	AMPH	1.27927	0.0864423	0.169333	0.190274	0.545599	0.075374	0.0438385	0.000334269	0.0950924	0.055509	0.0450396	0.258536	0.0505086	0.842188	0.21581	0.661018	1.48462	0.626565	0.299284	0.231754	0.267812	0.292957	0.112809	0.615283	0.293527	0.0547656	0.0337162	0	0.0702833	0.0397056	0.0318403	0.193527	0.0380146	0.78608	0.16031	0.577055	1.80391	0.539035	0.231515	0.171975	0.20635	0.22236	0.0828791	0.522765	0.22286	420761	#FFE4B3,black	chr2
145	LY86	1.94657	7.7454e-05	0	6.76095	7.72188	7.03769	7.15965	6.58975	6.65456	6.62539	6.67135	7.16622	6.17307	6.98465	6.12989	7.61887	7.44145	7.9153	8.39637	7.67248	7.87038	7.9142	7.12277	7.68097	7.11476	131.314	145.107	95	100.961	98.0642	101.025	141.324	72.4159	124.375	68.7579	194.101	173.676	238.216	336.947	201.36	234.801	238.15	139.485	200.679	136.413	420872	#FFA07A,black	chr2
146	TUBB2B	1.38533	0.00186598	0.00814867	2.18976	2.66	2.04478	1.77975	2.17772	2.25643	2.1643	2.47731	2.35402	2.12993	2.17272	2.2362	3.20071	2.42162	2.46527	2.17266	2.63909	2.74218	2.43944	2.6435	2.5302	3.04456	3.1508	2.49799	3.51173	3.82662	3.49537	4.57316	4.07341	3.44138	3.4705	3.69622	8.13904	4.37985	4.48039	3.51995	5.18762	5.73327	4.38526	5.28986	4.69354	7.19393	420883	#FFE4B3,black	chr2
147	PPAT	1.30045	0.315104	0.458487	7.89859	8.27761	8.45568	8.37617	8.22784	7.60405	7.84398	8.04228	8.06537	7.5799	6.66391	7.27208	9.51022	9.02909	9.03964	7.77857	7.36471	7.88858	7.49589	7.49026	7.11055	7.6823	352.56	338.539	297.804	195.907	229.541	262.874	264.424	193.659	99.3774	152.968	722.787	524.003	520.482	219.234	162.476	237.805	177.946	180.246	134.799	202.641	422743	#FFE4B3,black	chr4
148	WDR1	1.72066	1.68164e-09	0	5.34776	6.13072	5.55867	5.58994	5.21194	5.44913	5.28613	5.39046	5.46616	5.18047	5.14525	5.10231	5.9906	6.18804	6.30474	6.28571	6.11498	6.21969	6.00138	6.09355	5.86293	6.18491	46.4622	48.2103	35.9419	43.2092	38.1515	40.9872	42.8065	35.8912	34.0361	33.2196	62.1161	72.2633	77.3464	77.246	67.7569	74.092	62.5178	67.8261	56.2077	71.14	422842	#FFA07A,black	chr4
149	SLBP	2.33524	0.000109335	0	0.66388	1.88745	0.380241	0.629081	0.563841	0.878114	0.598144	0.723701	1.20055	0.567429	0.518812	0.379587	1.45606	0.556751	1.94752	2.46304	1.36899	2.38214	1.59642	2.36564	1.68424	2.07904	0.306393	0.56663	0.475379	0.851891	0.516774	0.652403	1.28463	0.496786	0.424649	0.298331	1.7301	0.475132	2.83425	4.52419	1.56915	4.23865	2.00678	4.18005	2.17725	3.20185	422902	#FF6347,black	chr4
150	gyltl1b	0.565387	8.55027e-05	0	4.11109	3.2884	3.61535	3.68711	3.79148	4.26876	4.45325	3.56962	4.19203	4.48175	4.18337	4.45806	3.30626	3.54996	3.00249	3.71469	3.34814	2.5489	3.23982	3.20732	3.55196	3.0889	11.3368	12.1453	12.8039	18.4899	20.9739	10.8841	17.1245	21.697	17.0005	20.9016	8.82157	10.7669	6.94369	12.1659	9.1049	4.89594	8.36909	8.30706	10.5375	7.43863	423200	#B0E0E6,black	chr5
151	CAPN3	1.14205	0.0338672	0.0811772	0.422863	0.61449	0.263695	0.381866	0.227697	0.598451	0.196854	0.270454	0.909436	0.350184	0.420676	0.45759	0.6438	0.873314	0.773219	0.546314	0.58521	0.649705	0.502205	0.567416	0.510046	0.43828	0.202971	0.312361	0.169916	0.520969	0.147194	0.206531	0.871193	0.281752	0.334017	0.371404	0.557944	0.835596	0.702818	0.461955	0.4957	0.573514	0.412009	0.486276	0.415246	0.351017	423233		chr5
152	CFL2	0.843309	0.201965	0.325239	4.55805	4.31218	4.39364	3.73628	5.36258	4.56402	4.51008	4.65875	4.00673	4.76255	4.27997	4.68535	4.21483	4.3163	3.85282	3.85065	3.91289	4.4055	4.30669	4.43675	4.7485	4.73901	20.162	12.6132	40.015	22.9275	21.8604	24.2832	14.9324	26.5937	18.2385	24.6345	17.4348	19.017	13.3198	13.4687	13.9434	20.3502	18.6253	20.8238	25.4377	25.4864	423320		chr5
153	GYPC	1.11434	0.326053	0.465301	3.38701	3.5432	3.35151	2.87635	3.92692	3.38316	3.08599	3.19897	3.1265	3.09047	4.12877	3.17027	3.8449	3.40518	3.39121	3.55489	3.79859	3.76723	3.43239	3.54796	3.08864	3.4381	9.27375	6.49461	14.1642	9.54979	7.51832	8.19149	7.65882	7.6562	16.3365	7.96976	13.2717	9.6423	9.40371	10.7847	12.8127	12.7116	9.70996	10.7822	7.36949	9.75301	424230		chr7
154	VTG1	0.000893566	0.00101278	0.00460704	12.6105	2.48239	0	12.7899	13.1564	11.9303	13.2369	13.6628	4.88073	13.7198	10.0965	12.3398	1.16482	0.292075	0.312287	5.32841	1.3068	1.35787	0.326349	0.108711	0.0987833	1.35275	0	7236.61	9098.48	3948.91	9685.63	12980.9	28.191	13726.3	1082.82	5162.78	1.2252	0.230464	0.230339	39.3011	1.45375	1.58296	0.242997	0.086929	0.0523291	1.53202	424547	#1E90FF,black	chr8
155	TRPC1	0.841478	0.0395624	0.092207	3.56142	3.31241	3.59452	3.25639	3.70878	3.59897	3.63305	3.23409	3.01681	3.96579	3.67112	3.69554	3.31104	3.11931	3.32289	3.32066	3.0351	3.46099	3.116	3.41681	3.1465	3.73515	11.1576	8.74993	12.036	11.2505	11.4452	8.41794	7.02475	14.8693	11.6221	11.9104	8.85622	7.72968	8.92251	9.01888	7.13489	10.09	7.6002	9.7586	7.71269	12.2131	424776		chr9
156	PIK3CA	1.11482	0.0211223	0.0553754	4.63052	4.78733	4.71198	4.5318	4.69885	4.57704	4.55397	4.51106	4.67657	4.56807	4.80903	4.63816	4.83433	4.65051	4.6256	4.58901	4.7745	5.1035	4.89219	4.776	4.65213	4.89512	25.3878	22.6247	24.888	23.1482	22.5676	21.8235	24.3475	23.1213	26.7607	23.8081	27.3224	24.2359	23.4676	23.1375	26.1548	33.6349	28.449	26.6104	23.7225	28.5106	424971		chr9
157	SERPINI1	1.43494	0.0019198	0.00814867	0.870065	1.39106	1.05577	0.795963	0.397026	0.829127	0.914799	0.86616	0.936953	1.23589	0.702615	0.818591	0.480162	1.28225	1.23818	1.64109	1.55044	1.4702	1.0021	1.88949	1.56628	1.35215	1.08742	0.757623	0.314711	0.788738	0.888991	0.823831	0.904415	1.37962	0.618504	0.759838	0.389672	1.43934	1.34622	2.12461	1.91483	1.78343	0.992863	2.7227	1.9307	1.53985	425002	#FFE4B3,black	chr9
158	MME	0.994503	0.861196	0.932387	0.138463	0.130511	0.415439	0.215339	0.0638153	0.117059	0.0680923	0.108325	0.0491704	0.125307	0.1132	0.0697695	0.000259232	0.0789119	0.136777	0.030914	0.0672626	0.210034	0.215365	0.223851	0.170186	0.151621	0.335977	0.165531	0.0448985	0.0862334	0.048679	0.0781099	0.0338917	0.0933116	0.0802297	0.0491466	0	0.0567744	0.0980244	0.0218602	0.0469001	0.158296	0.159202	0.169557	0.122106	0.109391	425031		chr9
159	NCSTN	1.08499	0.0402518	0.092207	4.61933	4.737	4.5888	4.59701	4.65762	4.64432	4.71505	4.57119	4.49203	4.71309	4.58063	4.61916	4.46911	4.91252	4.68454	4.64759	4.92369	4.78038	4.91344	4.64897	4.65753	4.66292	23.2286	23.7155	24.1588	24.3002	25.351	22.7948	21.3035	25.67	22.6951	23.4837	20.987	29.2605	24.4886	24.1375	29.1144	26.6863	28.8864	24.2836	23.8158	24.1227	426905		chr25
160	IL10	1.13155	0.0982002	0.18699	0.0390532	0.21736	0	0	0.000110407	0	0	0	0.000304271	0	0.349384	0.000128789	0.000249672	0	0.780087	0.211995	0.00027071	0	0.413891	0	0.285721	0.261664	0	0	0	0	0	0	0	0	0.271152	0	0	0	0.712583	0.158902	0	0	0.329512	0	0.214707	0.196848	428264		chr26
161	TACC3	2.02848	9.14464e-05	0	3.05312	4.07352	3.21649	2.99574	3.1001	3.03375	2.90377	3.18205	3.50125	2.99437	2.85892	2.55045	3.68481	3.41211	4.32653	4.66198	3.98659	4.11768	3.59363	4.59366	3.54522	4.19986	8.35724	7.1432	7.54781	7.28348	6.50812	8.08446	10.2269	7.10101	6.18494	4.83628	11.7705	9.69444	18.8982	24.384	14.7339	16.4824	10.9753	23.3189	10.4855	17.2341	422899	#FF6347,black	chr4
162	NFASC	1.00417	0.333232	0.467191	9.09352e-05	0.00609755	0	0	2.60436e-06	0	0	0	0.000341192	0	7.90743e-06	0.000557529	5.88931e-06	0	7.16942e-06	0	6.38555e-06	0.0593517	0.000475231	0	1.36376e-05	6.74028e-06	0	0	0	0	0	0	0.000222763	0	0	0.000378613	0	0	0	0	0	0.04253	0.000313572	0	0	0	419824		chr26
163	NFASC	0.98087	0.542126	0.677685	0.0435753	0.0157087	0	0	2.46818e-05	0	0	0	0.377202	0	7.49401e-05	0.0111508	5.58139e-05	0	0.000471558	0.149121	6.05169e-05	0	6.43287e-05	0	0.000129247	6.38787e-05	0	0	0	0	0	0	0.296372	0	0	0.00766639	0	0	0.000269442	0.109314	0	0	0	0	0	0	419824		chr26
164	FUT8	1.04698	0.647034	0.767804	2.0075	2.07373	2.01412	2.43642	2.34527	2.02268	1.58986	1.38941	2.54821	1.46154	1.75953	1.99726	2.31122	2.07384	2.43095	2.07378	2.06269	1.68256	1.90891	1.90507	2.04427	2.10744	3.06161	4.50378	4.06861	3.10168	2.01827	1.62176	4.80854	1.79177	2.35912	2.98036	3.93439	3.22627	4.35488	3.21971	3.15121	2.22952	2.72987	2.76882	3.06899	3.28053	423178		chr5
165	SIRT1	0.820855	0.0535322	0.11767	5.08348	4.79868	5.29625	5.41512	4.93341	4.99173	5.15191	4.5658	5.13477	5.16892	5.00361	5.0135	5.30841	5.40561	4.5845	5.02558	4.72461	4.60659	4.46306	4.33412	4.62308	4.46412	38.5624	42.5717	29.458	31.1906	34.6704	22.7063	33.8228	35.5813	30.767	31.1794	38.3404	41.5908	22.7781	31.6673	25.2295	23.5469	20.8684	19.3292	23.2251	20.8858	423646		chr6
166	MCAM	1.07824	0.546231	0.68149	2.9894	3.09807	2.66326	2.63652	2.76501	3.19146	2.90707	3.07838	3.43031	2.60477	3.25533	3.09908	3.57482	2.50218	2.55821	2.93362	3.08861	2.72999	2.98753	3.18945	3.86351	2.957	5.37519	5.34216	5.7772	8.23299	6.52385	7.45407	9.69416	5.17918	8.46423	7.53925	10.8384	4.69099	4.84089	6.66078	7.4453	5.68088	6.86996	8.18743	13.34	6.70555	448832		chr24
167	BTC	0.808431	0.00136205	0.00460704	0.780088	0.473285	0.896757	0.793997	1.02251	0.993634	0.904077	0.380017	0.69093	0.671195	0.499363	0.816366	0.486357	0.664698	0.47086	0.48035	0.386383	0.572855	0.441229	0.606436	0.114774	0.44135	0.867711	0.75035	1.02839	1.00204	0.874177	0.301811	0.608134	0.603949	0.408128	0.757995	0.396901	0.588498	0.381166	0.396672	0.303351	0.492065	0.353425	0.527459	0.0784631	0.353569	448833		chr4
168	PDLIM7	0.922295	0.29589	0.43658	1.03063	0.913934	0.94661	0.941004	1.05639	1.12762	1.02959	0.878274	1.25191	0.988949	1.05223	0.998305	1.4245	0.584201	0.395359	0.708102	0.781601	0.905691	0.661947	1.04521	1.33819	0.958089	0.934603	0.942325	1.07599	1.19937	1.0452	0.839134	1.3696	1.00329	1.06244	0.993497	1.67307	0.502795	0.310056	0.636131	0.711833	0.881119	0.575414	1.07263	1.50414	0.933831	416362		chr13
169	TSKU	20.9056	0.000235809	0	2.87351	7.25933	0.771798	3.2262	2.01266	2.64232	1.31069	4.46772	3.85545	2.22512	2.39706	1.54402	7.13726	8.64746	6.37378	6.43074	4.71316	7.1545	7.3267	6.84914	7.52105	7.59166	0.71955	8.56768	3.02153	5.32062	1.48922	21.1489	13.3405	3.75905	4.21299	1.90451	138.738	401.935	81.1788	85.5235	25.016	142.553	158.168	115.205	179.559	190.271	419088	#FF0000,black	chr1
170	EVC	1.31181	0.193419	0.313741	2.39753	2.78909	1.44643	2.32597	2.63977	2.41695	1.38891	3.21734	2.17725	2.14338	2.56607	2.72153	2.27679	1.77801	2.48764	2.93466	1.59475	3.01742	2.58986	3.31223	2.65522	3.82978	1.74219	4.10898	5.21474	4.39585	1.62661	8.3083	3.4871	3.4848	4.87114	5.5741	3.81461	2.44439	4.56479	6.66493	1.9989	7.14935	4.97611	8.99833	5.2068	13.1223	422851	#FFE4B3,black	chr4
171	MEOX2	0.930048	0.317105	0.460562	0.452292	0.34767	0.253201	0	0.662416	0.385662	0.432146	0.419634	0.713748	0.176909	0.948569	0.279505	0.182842	0.315429	0.403102	0.558079	0.387324	0.294112	0.302027	0.195223	0.442985	0.355686	0.193985	0	0.580865	0.311168	0.350667	0.337995	0.63463	0.134782	0.922476	0.21254	0.13323	0.246084	0.318691	0.473801	0.304789	0.228683	0.229981	0.147001	0.352032	0.276417	374137		chr2
172	FKBP5	0.295886	0.00744902	0.0229857	7.83542	6.07854	9.20319	8.38706	7.79403	7.30129	8.29779	6.27955	7.09023	7.61283	7.43301	6.37392	7.40699	7.7681	5.16404	6.58417	5.28476	4.42619	4.81301	4.16855	4.84931	4.38543	592.551	341.061	220.21	158.624	314.752	76.7613	134.022	198.133	170.078	81.6148	167.452	218.058	34.5241	95.2351	37.664	20.6672	26.865	17.1292	27.3228	19.7186	421186	#87CEEB,black	chr26
173	CYP8B1	2.77229	0.0385271	0.0903892	3.84677	5.31785	3.34599	4.177	2.08781	2.28339	3.3986	5.31696	3.97571	2.7799	2.64169	4.76829	5.97367	6.72516	6.48553	3.25431	4.87497	3.64506	4.46762	5.07438	4.24022	3.85909	9.24007	17.4781	3.23665	3.92815	9.58168	38.9002	14.5913	5.98904	5.17703	26.1499	61.3975	105.286	87.841	8.57079	28.1134	11.6066	20.9391	32.9532	17.5783	13.3882	425055	#FF6347,black	chr2
174	PROX1	0.628497	3.25826e-05	0	6.13863	5.46861	6.08801	6.06252	6.58879	6.23869	6.23059	6.32681	5.95761	5.68725	6.00957	6.0103	5.44554	5.52799	5.36556	5.14427	5.33011	5.32915	5.40879	5.72256	6.02802	5.15081	67.4984	67.2774	94.9429	75.4107	74.3429	79.3492	60.5884	51.413	62.7886	63.2132	42.255	45.3672	39.8555	34.471	38.9034	39.5093	41.1189	52.2223	63.1438	34.2233	395802	#B0E0E6,black	chr3
175	PLOD1	1.1213	0.102855	0.19462	5.31791	5.48308	5.1455	4.95489	5.57177	5.11948	5.35283	5.61623	5.28692	5.61899	5.16517	5.17657	5.19144	5.21249	5.17379	5.68268	5.55689	5.69771	5.61146	5.57269	5.48497	5.52192	34.6417	30.687	46.4088	34.1764	40.0026	48.099	37.6911	48.9817	34.5265	35.0286	35.2716	36.2583	34.7727	50.5143	45.7009	51.2936	47.4773	46.9671	43.0268	44.5623	419485		chr21
176	AVEN	1.05859	0.635269	0.7589	2.89255	2.97469	2.54918	2.87247	3.43932	2.88401	2.89837	2.49916	2.53433	2.80447	3.0693	3.09933	3.78571	2.67001	2.88315	2.7456	2.72476	2.5145	2.75995	3.10118	3.27049	2.81548	4.89015	6.46541	9.8168	6.46085	6.47826	4.65859	4.7456	6.094	7.31972	7.54118	12.7042	5.39243	6.31809	5.7246	5.56266	4.75372	5.72171	7.64149	8.50484	5.98601	395127		chr5
177	SSRP1	1.03572	0.434145	0.571742	4.20539	4.25603	4.31639	4.37886	4.02329	4.09021	4.40806	3.99724	4.27263	4.22052	4.07026	4.2086	4.47099	4.23195	4.19225	4.18619	4.40695	4.33843	4.19543	4.04773	4.33661	4.09671	19.0572	20.2385	15.2087	16.2294	20.299	14.9846	18.1602	17.952	15.6368	17.4208	21.0197	17.8793	17.1216	17.2562	20.0507	19.3787	17.1701	15.6655	18.8723	15.969	396509		chr5
178	SNTB1	1.25749	0.00514868	0.0173888	5.20083	5.53138	4.91036	5.23732	5.34743	5.1825	5.1093	5.34633	5.27256	5.44823	4.82675	5.21255	5.79671	5.15742	5.3985	5.33789	5.2938	5.33677	5.51889	5.92209	5.71853	5.63847	29.282	37.5349	39.581	35.7464	33.6342	39.7219	37.308	43.4039	27.0969	35.9386	54.1826	34.863	40.8037	39.5641	37.9151	39.7201	44.4643	60.1086	50.7677	48.3969	404774	#FFE4B3,black	chr2
179	CSNK1G1	0.977637	0.734084	0.836379	3.10553	3.0729	2.91456	3.04803	3.15535	2.93002	2.97747	3.48296	3.01741	3.18884	2.96383	3.27123	2.96468	2.65892	2.97013	3.30506	3.06914	3.46834	2.95566	3.05147	2.91223	3.21212	6.58802	7.43348	7.88317	6.70415	6.90012	10.1906	7.03082	8.26015	6.73135	8.62156	6.75391	5.34408	6.7718	8.91	7.33173	10.1433	6.69758	7.35019	6.41033	8.19649	415328		chr10
180	SEC11A	1.26109	0.000594092	0.00460704	5.09652	5.43119	5.08104	5.18458	5.01308	5.01306	4.99334	5.28757	5.01912	5.32412	5.04264	4.95337	5.21248	5.35385	5.54824	5.74834	5.3333	5.68722	5.42212	5.44116	5.12308	5.31955	33.0838	36.1496	31.1861	31.6742	30.9592	38.0965	31.1362	39.7428	31.6345	29.8643	35.8057	40.0925	45.3782	52.9119	38.9966	50.9131	41.5154	42.7866	33.2582	38.5995	415334	#FFE4B3,black	chr10
181	WDR61	1.43807	0.000257557	0	4.35792	4.88205	4.66245	4.44763	4.30477	4.46557	4.243	4.0748	4.36747	4.35103	4.54796	3.9838	4.21131	4.96401	5.12947	4.97575	5.19378	5.10903	4.90285	4.785	4.58126	4.7079	24.4969	21.2853	18.6998	21.3526	17.9981	15.8678	19.4584	19.753	22.1648	14.7613	17.3884	30.3596	33.6999	30.5571	35.3168	33.7671	28.6683	26.7825	22.538	24.9189	415359	#FFE4B3,black	chr10
182	IDH3A	1.08462	0.623532	0.750087	4.77811	4.89529	4.191	4.54311	3.64003	5.81229	4.2745	5.01959	4.87212	4.89674	5.05919	4.31739	4.19623	4.80464	4.61246	4.77356	4.93046	4.95422	5.59695	4.76911	4.64662	5.22091	17.3918	22.8134	11.4257	55.838	18.4179	31.4686	28.0266	29.2922	32.0165	18.8615	17.1961	27.0816	23.2445	26.4315	29.2544	30.2325	47.0014	26.4802	23.6258	35.9872	415362		chr10
183	FAM214A	0.646609	4.70375e-05	0	4.92743	4.29839	4.57907	4.7127	5.20389	4.82559	4.88707	5.22736	4.7297	4.95511	4.63881	5.30177	4.19889	4.36256	3.81439	4.51723	4.20507	4.07513	4.3344	4.55706	4.20145	4.55144	23.0655	25.7767	35.7411	27.6855	28.6874	36.4975	25.2993	30.5374	23.6709	38.2997	17.2308	19.6702	12.9421	21.9658	17.2977	15.9829	19.0042	22.7231	17.087	22.2543	415416	#B0E0E6,black	chr10
184	TMOD3	1.53348	1.19714e-07	0	4.79214	5.40895	4.913	4.68924	4.53438	4.93161	4.79425	4.86229	4.95914	4.85875	4.67241	4.64326	5.06236	5.64008	5.37309	5.36713	5.57988	5.37563	5.37814	5.57252	5.26308	5.39035	29.3359	25.3562	22.0972	29.8795	26.8396	28.1149	29.8284	28.511	24.2474	23.8945	32.1688	49.1079	40.0767	40.3935	46.4551	40.8291	40.2404	46.9579	36.7541	40.5934	415421	#FFA07A,black	chr10
185	GABPB1	1.10385	0.34774	0.483162	1.97501	2.11756	1.6242	1.67627	2.32537	1.25649	2.25784	2.27628	1.91703	2.05101	2.0052	2.02555	2.58176	1.80233	2.35017	1.79046	2.14364	1.62144	1.68191	2.03483	2.47975	2.31715	2.09988	2.25132	3.99914	1.41175	3.79535	3.84799	2.74942	3.20027	2.9829	3.05917	4.95262	2.5014	4.06308	2.46742	3.39084	2.09558	2.1867	3.12345	4.50424	3.95054	415453		chr10
186	BTBD1	0.952446	0.463643	0.601746	4.77576	4.70547	5.19474	4.80736	4.87444	4.84011	4.68726	4.70228	4.44415	4.61045	4.64705	4.82197	4.79964	4.92625	4.93261	4.37178	4.75649	4.55022	4.86578	4.81958	4.41035	4.47832	35.8725	27.5941	28.2388	27.9772	24.8486	25.0582	20.5747	23.8406	23.8112	27.1793	26.649	29.5503	29.2713	19.7638	25.8176	22.6051	27.9143	27.4573	19.9053	21.1039	415461		chr10
187	TMC3	0.986918	0.245609	0.380144	0.0310731	0.0120751	0.104067	0	0.048159	0.0448899	0	0	0.107444	0	5.46035e-05	2.09781e-05	0.0659059	0	4.95072e-05	0.0232774	4.40943e-05	0	4.68717e-05	0	9.41727e-05	0.0298126	0.0755593	0	0.0337371	0.0323231	0	0	0.0763114	0	0	0	0.0461565	0	0	0.0163779	0	0	0	0	0	0.0204974	415470		chr10
188	MRPS11	1.40439	2.44884e-05	0	4.7991	5.28904	4.69658	4.59405	4.65259	4.68456	4.70599	5.04325	5.19885	4.49056	5.0652	4.6832	5.00989	5.25529	5.45226	5.19467	5.53426	5.31557	5.31916	5.35609	5.2846	5.09339	25.1104	23.673	24.0699	25.0204	25.1874	32.0056	35.4031	21.8656	32.1514	24.5936	30.9845	37.3778	42.3956	35.7296	44.9786	39.123	38.5891	40.2774	37.3234	32.8548	415498	#FFE4B3,black	chr10
189	LRRC28	1.14902	0.0219396	0.0573754	3.16608	3.36649	3.1213	3.36215	3.05485	3.58907	3.05166	3.18068	2.85673	3.09251	3.14913	3.07525	3.29649	3.5096	3.48117	3.33657	3.10665	3.35621	3.48778	3.39734	3.10767	3.51408	7.75787	9.48663	7.28476	11.1642	7.31748	8.07554	6.18267	7.66555	7.7899	7.39852	8.75854	10.4398	10.0755	9.12938	7.54988	9.312	10.1313	9.61293	7.4836	10.3368	415512		chr10
190	SNRPA1	2.2925	9.59101e-05	0	3.91049	5.1074	4.09257	4.07577	3.65873	3.64289	3.78845	4.28278	3.92695	3.69634	4.12025	3.64198	4.0008	4.88894	5.31544	5.32695	5.07764	5.62236	4.88514	5.81117	4.62016	4.69	16.1781	16.2249	11.5881	11.6408	12.8641	18.4834	14.0737	12.186	16.22	11.436	14.8913	28.7695	38.4757	39.2539	32.5073	48.62	28.3065	55.5724	23.1819	24.5993	415523	#FF6347,black	chr10
191	VWA9	1.10185	0.0739006	0.150846	3.78294	3.92286	3.65778	3.8597	3.6167	3.69762	3.94465	3.90398	3.77165	3.66847	3.76625	3.89949	3.65106	4.13336	4.01113	4.12721	4.0714	3.92748	3.86312	3.97551	3.49723	3.84365	11.7055	13.8164	11.2284	12.1226	14.4468	13.9836	12.5404	11.9243	12.4779	13.8692	11.4736	16.6302	14.9867	16.5236	15.6846	14.3258	13.4339	14.8488	10.1062	13.2411	415540		chr10
192	RAB11A	0.906428	0.0379386	0.0884873	5.44526	5.30353	5.46462	5.19707	5.59093	5.54851	5.40258	5.62802	5.21211	5.28342	5.45397	5.59258	5.19461	5.3135	5.26256	5.46475	5.18813	5.25412	5.22784	5.48583	5.17942	5.42115	43.4638	36.4751	47.0429	46.355	41.4409	48.502	35.7358	38.612	42.4025	47.0717	35.3516	38.9598	37.0438	43.2922	35.166	37.4532	36.1568	44.1645	34.6213	41.4881	415544		chr10
193	MAP2K1	1.22399	0.00223423	0.00814867	4.88587	5.17746	5.09936	4.95755	4.61697	4.96786	4.95059	4.64832	4.96846	4.74854	5.14203	4.64234	5.00368	5.55086	5.29827	5.10777	5.18135	5.1057	5.22703	5.06532	5.0139	5.1346	33.5171	30.7377	23.4584	30.6638	30.0253	24.1019	30.0292	26.3401	33.9655	23.8789	30.8475	46.1026	38.0015	33.5826	34.9999	33.6916	36.1397	32.7439	30.7648	33.8365	415549		chr10
194	PRMT7	1.26909	0.00230085	0.00814867	3.03314	3.37693	3.11093	3.15261	2.98216	3.14316	3.1461	3.17468	2.99171	2.92375	2.99965	2.62474	3.213	3.69093	3.75535	3.41548	3.36119	3.48859	3.35022	3.05253	3.14264	3.12073	7.69481	8.06949	6.87776	7.93128	7.87992	8.0378	6.88794	6.70909	6.92473	5.14565	8.20997	11.971	12.3958	9.69859	9.20101	10.302	9.11897	7.35731	7.69288	7.63062	415620	#FFE4B3,black	chr11
195	CFAP20	1.2083	0.00594684	0.0202622	4.40797	4.68094	4.47483	4.60526	4.52869	4.10775	4.40898	4.37558	4.3275	4.36053	4.16806	4.63189	4.79368	4.95192	4.37657	4.8923	4.71866	4.8468	4.58177	4.69432	4.37616	4.43585	21.3877	23.8538	22.0082	16.4436	20.3138	19.7777	18.8999	19.8885	16.801	23.7013	26.5369	30.0972	19.5888	28.7831	25.1254	27.9888	22.7481	25.0894	19.4185	20.4641	415627		chr11
196	CIAPIN1	1.11897	0.186896	0.306082	5.24546	5.40763	5.43263	5.30158	4.93083	5.22069	5.29938	5.41643	5.07762	5.23212	5.29156	5.18273	5.24272	5.99711	5.45272	5.35857	5.76835	5.39964	5.18458	5.16369	5.17525	5.03815	42.4885	39.2879	29.4022	36.7312	38.5109	41.7491	32.4658	37.2278	37.7811	35.1831	36.5849	63.1784	42.4055	40.1494	53.0757	41.5331	35.0595	35.1273	34.5194	31.5804	415637		chr11
197	E2F4	0.940718	0.231851	0.363769	2.84805	2.75988	2.76544	2.76577	2.76567	3.05376	2.84813	2.51779	2.7621	2.83924	2.85901	3.19762	2.89539	2.81743	2.58336	2.68678	2.79524	2.69127	2.81335	2.67216	2.95135	2.64951	5.84145	5.93137	5.78097	7.39001	6.22195	4.73203	5.7298	6.26476	6.19183	8.14416	6.39214	6.07941	4.94525	5.45566	5.89233	5.50256	5.9763	5.41869	6.61898	5.22736	769430		chr11
198	AARS	1.18629	0.0585105	0.125996	6.48658	6.73303	6.11576	6.55558	5.57576	6.2429	6.56894	6.94179	6.43404	6.45304	6.73178	6.80265	6.8604	6.78766	6.5757	6.26406	6.85684	6.82071	6.88212	6.59397	6.60622	6.95318	68.8353	95.1153	46.5364	75.6462	94.2608	122.059	84.6801	88.127	104.224	110.207	114.332	110.023	93.5224	76.0838	113.975	112.908	115.948	96.3714	94.751	121.861	415668		chr11
199	HSDL1	0.770321	0.00321838	0.0114382	4.4262	4.04974	4.49627	4.29408	4.56048	4.3898	4.41694	4.57223	4.09105	4.62314	4.49219	4.24054	3.35192	3.55535	4.0015	4.50048	4.06163	3.9803	4.17385	4.35275	3.79823	4.33059	21.72	19.0279	22.5221	20.204	20.4305	22.8114	15.8933	24.0486	21.291	17.8332	9.13517	10.8128	14.8763	21.6992	15.5682	14.9004	16.9001	19.5879	12.679	18.9563	415703	#E0FFFF,black	chr11
200	AKTIP	0.734488	1.36747e-05	0	3.92374	3.47856	3.8647	3.90199	4.14007	3.89093	3.9936	3.87256	3.93861	3.90844	3.62019	4.04936	3.42571	3.34773	3.48798	3.22525	3.02829	3.52821	3.57035	3.54648	3.77687	3.70087	13.6631	14.253	16.5777	14.001	14.9792	13.6607	14.204	14.2582	11.1809	15.4979	9.66994	9.22806	10.1236	8.37846	7.09503	10.6209	10.7829	10.7722	12.4866	11.8999	415720	#E0FFFF,black	chr11
201	BRD7	0.950809	0.313961	0.457343	4.87574	4.80297	4.80832	4.9016	5.06847	4.95964	4.694	4.72747	4.66253	4.8433	4.90846	5.11143	4.55688	4.94297	5.07008	4.69841	4.78069	4.96941	4.80375	4.79054	4.68064	4.65704	27.2108	29.5257	32.448	30.481	24.97	25.5173	24.1006	28.1913	28.7402	33.4406	22.3653	29.9069	32.2971	25.0392	26.2704	30.563	26.696	26.8913	24.2136	24.0189	415730		chr11
202	ITFG1	1.34521	9.17875e-05	0	4.57852	5.00635	4.38569	4.77181	4.37789	4.52034	4.52805	4.36217	4.47636	4.89165	4.79322	4.56438	4.53094	4.87436	4.98858	5.16386	5.05599	5.14254	5.16324	5.03482	4.84681	5.14508	20.0482	26.9003	19.7235	22.2192	22.1482	19.5856	21.0613	29.1849	26.4568	22.5708	21.949	28.4715	30.4683	34.9524	32.0058	34.5861	34.5359	32.0357	27.2939	34.0933	415742	#FFE4B3,black	chr11
203	DNAJA2	0.737209	0.00095762	0.00460704	5.91894	5.47908	5.993	5.83229	6.27546	5.62763	5.8988	5.83575	5.58405	5.7891	5.94305	6.24593	5.71233	5.9619	5.46873	5.08702	5.24638	5.47334	5.34755	5.38659	5.60319	5.30205	63.1318	57.2059	76.2129	49.0294	58.864	56.1688	46.538	55.2429	59.9154	74.6075	51.0434	61.6344	42.8858	33.0908	36.6538	43.7656	39.369	41.1658	46.781	38.1178	415744	#E0FFFF,black	chr11
204	VPS35	1.18073	0.000269228	0	5.36802	5.60771	5.48028	5.32789	5.33986	5.45185	5.3998	5.35027	5.3391	5.24747	5.3031	5.42464	5.52906	5.80075	5.67832	5.38229	5.522	5.65736	5.73264	5.66468	5.36553	5.67925	43.9501	40.0331	39.3681	43.2886	41.3596	39.8332	39.1154	37.6396	38.0907	41.7882	44.8361	55.0137	49.7518	40.8321	44.5841	49.8526	51.7245	50.1257	39.5257	49.8118	415750		chr11
205	Uqcrfs1	1.19793	0.0196502	0.0532862	7.17709	7.43764	7.25067	7.23365	6.92091	7.22745	7.15962	7.13653	7.18411	7.21955	7.43504	6.93264	6.81787	7.39748	7.31635	7.7616	7.6587	7.68432	7.48241	7.57812	7.27009	7.16764	152.361	152.796	119.771	150.662	142.46	139.844	143.1	150.626	170.317	120.689	110.975	168.433	156.935	216.655	199.436	206.271	176.289	191.618	150.691	141.543	415752		chr11
206	HES4	1.91003	0.0104703	0.030509	3.72777	4.66136	3.95079	3.95677	3.2086	3.07202	3.45738	3.91903	4.17542	1.43728	3.52685	4.66827	4.69421	3.39492	4.75014	4.93226	3.72811	4.13187	4.40232	5.43937	5.51014	4.19428	14.5687	14.856	8.21435	7.50989	10.0209	14.1412	16.9109	1.75553	10.4132	24.3339	24.705	9.56987	25.6803	29.618	12.1474	16.6613	19.9725	42.7148	43.8456	17.1563	395128	#FFA07A,black	chr21
207	GPI	1.59588	3.41051e-06	0	7.3527	8.02706	7.19203	7.39875	7.23562	7.34633	7.52977	7.58325	7.32265	7.29077	7.42735	7.13672	7.53158	7.84913	7.85112	8.24059	7.78063	8.26936	8.28307	8.0072	8.0446	8.22035	146.256	171.451	149.209	163.693	184.422	190.962	157.62	158.306	169.401	139.179	182.641	230.718	227.8	302.362	217.107	309.927	307.817	258.34	258.484	294.698	415783	#FFA07A,black	chr11
208	NAE1	1.79272	3.24537e-05	0	4.2642	5.10635	3.91588	3.88375	4.44162	4.74223	4.19121	4.20858	3.81437	4.35455	4.52615	4.28407	4.46755	5.15735	4.78559	5.2615	4.88653	4.99186	4.97331	5.38381	5.18471	5.63782	14.199	14.0813	20.6598	26.0771	17.3285	17.5067	12.9413	19.8053	21.816	18.4083	20.9627	34.8568	26.3376	37.4694	28.3477	31.0568	30.1522	41.0731	34.7675	48.3858	415792	#FFA07A,black	chr11
209	USP10	1.31202	4.1321e-06	0	5.16466	5.55645	5.18995	5.36203	5.17649	5.25829	5.2027	5.18875	5.01816	5.17602	5.07987	4.95141	5.46793	5.78804	5.72617	5.43579	5.44001	5.69689	5.51658	5.47825	5.40078	5.55412	35.7566	41.0124	35.0464	37.7277	35.9505	35.5084	31.114	35.7712	32.4869	29.8221	42.9356	54.5215	51.4653	42.4118	42.0664	51.2635	44.3915	43.9278	40.531	45.591	415817	#FFE4B3,black	chr11
210	DHODH	0.736761	0.000214873	0	3.08027	2.63953	3.30981	3.07854	2.80516	2.86225	3.36936	3.18707	3.03544	3.1154	3.21102	2.67475	2.68106	2.96025	2.54901	2.72916	2.74663	2.57582	2.63952	2.41755	2.73419	2.24271	8.97646	7.60863	5.96895	6.3486	9.3643	8.1154	7.13382	7.797	8.17973	5.36339	5.37073	6.8162	4.80482	5.64825	5.66336	5.00314	5.18354	4.38106	5.55212	3.69628	415876	#E0FFFF,black	chr11
211	AP1G1	1.21846	3.82512e-05	0	5.47947	5.76453	5.63319	5.47379	5.42152	5.48894	5.54116	5.60314	5.31026	5.42776	5.52227	5.33844	5.63103	5.92092	5.82452	5.58389	5.7905	5.86652	5.86511	5.8505	5.61689	5.64643	48.9766	44.4015	41.7185	44.4439	45.7207	47.6559	38.3202	42.7837	44.5038	39.3058	48.1923	59.8799	55.1636	47.1058	53.9083	57.7866	56.7938	57.1546	47.2387	48.667	415880		chr11
212	PRKCD	1.18478	0.029819	0.0736844	3.4334	3.67802	3.32712	3.32947	3.56256	3.50022	3.38642	3.88489	3.25805	3.4497	2.8892	3.54629	3.24304	3.57984	3.70097	3.9867	3.68799	3.71403	3.52376	3.57818	3.64836	3.97419	9.1022	9.25827	10.7789	10.4421	9.49031	13.7863	8.4852	10.1027	6.33794	10.6408	8.40146	11.0121	11.8958	14.8964	11.792	12.2163	10.4097	11.0323	11.3392	14.5938	415905		chr12
213	USP4	0.5374	1.70189e-05	0	6.08847	5.19253	5.65371	5.48127	6.04022	6.22223	6.10928	6.30908	5.9077	6.19872	6.11404	6.55329	4.71635	5.16209	4.77475	5.3353	5.8999	5.119	5.12946	5.39231	5.18857	4.80282	49.6932	44.6393	64.5951	74.5405	68.2664	78.3675	58.4956	73.7031	67.5819	92.5615	25.0918	34.9805	26.1255	39.4924	58.2337	34.0181	33.7046	41.3331	34.8427	26.6736	415937	#B0E0E6,black	chr12
214	WDR82	0.991121	0.864221	0.933901	4.7429	4.73003	4.75322	4.69873	5.07238	4.63402	4.6639	4.70465	4.72621	4.66916	4.6436	4.80832	4.95509	4.9314	4.66513	4.27872	4.72979	4.69951	4.55922	4.7992	4.88177	4.68123	26.1532	25.5213	32.5391	24.1211	24.4334	25.101	25.2348	24.8717	23.7519	26.914	29.7955	29.6594	24.1472	18.4668	25.3257	25.1778	22.3778	27.0582	27.9901	24.443	415942		chr12
215	ACAD9	0.637605	1.98377e-06	0	8.54371	7.89444	8.46267	8.03762	8.53123	8.51608	8.45172	8.81442	8.51697	8.57731	8.74204	8.65588	7.49305	7.93606	7.73855	8.02711	8.14287	8.03506	7.93292	7.95734	8.0487	7.4697	354.28	267.529	367.737	369.511	350.314	449.644	361.985	387.609	422.874	400.789	177.799	245.113	210.62	260.639	279.355	263.325	241.26	249.537	259.208	174.736	415974	#B0E0E6,black	chr12
216	HMCES	1.27141	0.000463885	0	2.79506	3.14149	2.52897	2.60267	2.76063	2.59544	2.92272	2.7164	2.91474	3.17244	2.82601	2.7943	3.46477	3.10439	2.8837	3.21119	2.98843	3.11703	3.18129	3.00292	3.1179	3.26007	4.80845	5.19425	5.7568	5.10955	6.60565	5.57815	6.47978	8.15347	6.02752	5.91297	9.96923	7.63774	6.32055	8.28545	6.87905	7.73501	8.00251	7.07317	7.54904	8.50855	416015	#FFE4B3,black	chr12
217	RUVBL1	1.0928	0.269906	0.40751	3.92591	4.05394	4.24284	4.0689	3.48902	3.82576	3.65672	3.59489	4.04113	4.06143	4.32538	3.69657	4.33178	4.29828	3.96279	3.81265	3.8877	4.36816	3.97474	3.92705	3.92556	3.91236	18.0584	16.1297	10.1922	13.3424	11.653	11.0943	15.321	15.9699	18.8597	11.9173	18.9962	18.7658	14.4582	13.0915	13.6879	19.8003	14.594	14.3267	13.9465	13.9348	416022		chr12
218	MCM2	4.015	0.00145163	0.00460704	1.82528	3.83068	1.48947	1.31463	1.50811	1.92391	2.08023	1.92274	2.24189	1.68514	1.95802	1.86874	2.25612	2.07976	3.82407	4.21196	3.00019	5.09643	4.14034	4.26262	2.95299	3.78621	1.82649	1.53846	1.83552	2.83752	3.24223	2.79494	3.68994	2.26839	2.84865	2.63887	3.74371	3.24693	13.0507	17.5797	6.94226	33.4302	16.504	18.326	6.62195	12.6931	416027	#FF4500,black	chr12
219	CCDC174	1.01912	0.607883	0.737071	3.46809	3.49541	3.66035	3.32635	3.53895	3.44758	3.49687	3.47295	3.48611	3.56526	3.35987	3.28585	3.48405	3.68511	3.59315	3.48522	3.62898	3.4478	3.36137	3.52284	3.35581	3.34582	11.7253	9.23454	10.5879	10.0314	10.3245	10.1137	10.1112	11.0262	9.17107	8.71806	10.1122	11.9206	10.9675	10.2293	11.2799	9.98944	9.19511	10.579	9.07376	9.08636	416044		chr12
220	SUCLG2	1.57829	8.43761e-08	0	5.85513	6.51349	5.81287	5.75779	5.86428	5.99034	5.80707	5.67586	5.83564	5.75097	6.13624	5.86531	6.12187	6.32302	6.45682	6.64222	6.63863	6.70724	6.49879	6.65649	6.4002	6.58899	55.6091	54.2895	57.0619	63.3346	55.1785	50.1719	55.5911	53.786	68.6379	57.0715	68.1246	79.4519	86.0498	99.1822	97.8404	104.288	88.6633	100.678	82.0161	94.4545	416087	#FFA07A,black	chr12
221	PPP4R2	0.844974	0.00152922	0.00814867	4.69872	4.4557	4.64319	4.61331	4.93396	4.6525	4.74171	4.80777	4.50159	4.65811	4.53836	4.83833	4.53876	4.40254	4.49178	4.21788	4.15068	4.52552	4.37819	4.55644	4.57494	4.64268	24.1583	23.9936	29.4713	24.4425	25.842	27.0347	21.4527	24.6711	22.0117	27.5017	22.0756	20.2506	21.3008	17.6626	16.621	22.2032	19.6215	22.7124	22.4363	23.7736	416098		chr12
222	EDEM1	1.06234	0.450194	0.587989	6.12027	6.20752	6.35219	6.24771	6.26982	5.94635	6.23542	6.06684	5.78069	6.20886	6.11494	5.87035	5.48349	6.21888	6.31532	6.00056	6.32457	6.25186	6.72698	6.15462	6.2676	6.03467	81.2657	76.6375	75.9091	61.402	74.5974	66.1005	53.4763	74.2432	67.618	57.2749	43.4059	73.8491	77.9171	63.2152	78.5034	75.7899	104.031	70.8061	74.7257	63.9999	416110		chr12
223	HARS	1.02433	0.749223	0.847448	3.86579	3.90047	3.78752	3.77615	3.71731	3.75811	3.84594	3.85439	3.6983	3.73919	4.01997	4.33581	3.86114	3.83546	3.38898	3.66558	4.28686	4.19259	4.01402	3.674	3.89602	3.97719	12.9008	12.9842	12.1117	12.6845	13.4256	13.4774	11.8687	12.5736	15.0704	19.1211	13.4294	13.3419	9.38443	11.7257	18.3728	17.4165	15.0258	11.861	13.6453	14.6225	416132		chr13
224	IK	0.840956	0.016461	0.0448462	5.03216	4.78226	5.00851	4.78831	4.9719	4.82498	5.26065	5.20576	4.87189	4.73637	5.07468	5.41903	5.03587	4.85081	4.70155	4.47569	4.89454	4.84823	4.9143	4.63407	4.83887	4.52905	31.4099	27.2237	30.2818	27.6774	37.4625	35.9407	28.021	26.1083	32.3721	41.6256	31.5674	27.995	24.7886	21.3147	28.5094	28.0214	28.9016	24.0259	27.1364	21.8938	416133		chr13
225	SLU7	0.802214	0.000529282	0.00460704	4.48787	4.16993	4.3048	4.2778	4.57767	4.63189	4.41812	4.64125	4.41571	4.42723	4.44258	4.67864	4.36047	4.26932	4.12406	3.81474	3.92464	3.97133	4.32012	4.06695	4.31824	4.39999	18.8977	18.8055	22.8037	24.0777	20.4485	23.9783	20.1574	20.8719	20.536	24.5162	19.3944	18.3753	16.2838	13.1128	14.0663	14.8024	18.8099	15.8898	18.6185	19.9392	416157		chr13
226	HSPA9	0.980153	0.573823	0.705996	6.92015	6.89123	6.95155	7.02668	6.85881	6.88718	6.90754	6.88054	6.90441	6.7213	7.00661	7.03016	7.00534	6.84711	6.75103	6.73102	6.74973	6.85147	6.87869	7.06377	7.08984	6.89148	123.642	132.233	114.684	118.794	119.46	116.944	117.707	106.344	126.303	129.202	126.518	114.696	105.734	105.545	105.745	115.366	115.667	133.852	132.882	116.713	416183		chr13
227	BRD8	0.956181	0.36757	0.50427	4.35828	4.29364	4.1008	4.23103	4.16213	4.08942	4.57545	4.5907	4.43449	4.31455	4.38979	4.57402	4.47585	4.40941	4.16687	4.23142	4.27414	4.29724	4.27407	4.27664	4.31318	4.18986	16.2746	18.1741	16.8459	16.2211	22.9193	23.1183	20.4347	19.2295	19.7621	22.7311	21.0931	20.3506	16.8046	17.8379	18.1979	18.8062	18.1875	18.531	18.55	17.1003	416219		chr13
228	timd4	1.79237	8.54322e-06	0	5.99903	6.8409	5.98124	6.57031	5.58806	6.01453	5.9276	5.95905	6.2643	5.20458	6.07136	6.01235	6.54649	6.67952	6.29875	6.65908	6.94862	6.98877	7.11382	7.15206	6.74293	7.0467	62.6174	96.0973	46.9438	64.4253	60.0741	61.2702	75.1705	36.5191	65.5726	63.3016	91.7796	102.005	77.0122	100.361	121.53	126.978	136.327	142.355	104.274	130.092	416250	#FFA07A,black	chr13
229	G3BP1	0.83534	0.0081837	0.0255625	6.27745	6.01788	6.38679	6.27361	5.99727	6.30234	6.24428	6.49923	6.24879	6.2371	6.04738	6.45917	6.19853	6.44888	6.0666	5.83021	6.1059	5.91782	6.011	5.83313	5.59264	6.00401	83.2626	78.0428	62.6691	78.8631	75.0632	89.5499	74.3593	75.7301	64.4782	86.6481	71.8979	86.7851	65.4186	56.0636	67.3209	59.9197	62.9383	56.4639	46.4256	62.6331	416265		chr13
230	RBM22	1.06671	0.280329	0.418759	5.3146	5.40776	5.60949	5.30155	5.25851	5.39919	5.43967	5.2965	5.14297	5.17527	5.17823	5.27996	5.46718	5.57613	5.72835	5.4404	5.62415	5.26628	5.30613	5.35065	5.05534	5.1172	48.1596	39.288	37.1551	41.6998	42.5459	38.3392	34.0167	35.7519	34.8503	37.7056	42.9129	46.9375	51.5449	42.5507	47.9309	37.7786	38.2295	40.1255	31.6848	33.4154	416270		chr13
231	PPP2CA	1.10963	0.0286801	0.0716122	5.38244	5.53251	5.29444	5.09397	5.63476	5.37586	5.31216	5.34207	5.37371	5.39532	5.51996	5.41951	5.69409	5.44193	5.40294	5.37369	5.5907	5.52184	5.44329	5.44749	5.55519	5.79562	38.5178	33.8933	48.5246	41.0163	38.8631	39.6019	40.0899	41.8074	44.4331	41.6367	50.3925	42.6805	40.9315	40.5835	46.8079	45.2935	42.1417	42.9813	45.2224	54.0814	416318		chr13
232	SKP1	0.998338	0.981089	1	7.35171	7.34931	7.28947	7.06142	7.56069	7.30637	7.36186	7.35441	7.49997	7.52528	7.42684	7.03178	7.22399	7.05186	7.40194	7.11947	7.22966	7.29609	7.87756	7.51323	7.1612	7.4268	156.542	135.492	187.173	159.189	164.048	162.805	178.37	186.413	169.345	129.346	147.382	132.34	166.588	138.467	147.872	157.371	232.152	183.148	139.662	169.595	416319		chr13
233	C13H5orf15	1.17405	0.0233512	0.0594514	6.22161	6.45311	6.6098	6.58959	6.22817	6.05954	5.96523	6.22466	6.18444	6.15373	6.12849	5.89427	6.23047	6.52648	6.61144	6.27064	6.67252	6.521	6.60071	6.40086	6.14655	6.45377	97.3494	97.3983	73.7195	66.4967	61.6872	73.8577	71.0695	71.4267	68.2635	58.2486	73.5279	91.6371	95.8972	76.4357	100.188	91.5396	95.2253	84.1709	68.6263	85.9115	416321		chr13
234	P4HA2	0.906894	0.149575	0.261328	2.8859	2.74491	2.4817	2.90837	2.73033	2.68738	3.05573	2.91657	3.17361	2.70568	2.81848	3.21405	2.59896	2.86668	2.91933	2.54982	2.85141	2.83175	2.76784	2.47093	2.96343	2.52875	4.62051	6.65074	5.61681	5.50969	7.33949	6.55695	7.95251	5.62325	5.99234	8.24886	5.0185	6.32523	6.50511	4.87111	6.16601	6.16736	5.75948	4.58345	6.68289	4.72698	416326		chr13
235	GNPDA1	1.11481	0.226864	0.357415	4.63339	4.79019	5.09509	5.1186	4.59388	4.51319	4.67405	4.19663	4.54754	4.61211	4.56951	4.07356	4.80981	5.20913	4.95638	4.94821	4.71435	4.70258	4.67124	4.68589	4.60721	4.44941	33.4118	34.4726	23.0712	22.1032	24.6129	17.354	22.1782	23.8687	22.5127	15.773	26.8449	36.1668	29.7747	29.9607	25.0457	25.2334	24.2661	24.9392	22.9641	20.6654	416341		chr13
236	CCZ1	1.14627	0.0257259	0.065619	5.00008	5.19702	5.00449	4.97074	5.06025	5.01765	5.00607	4.99879	4.74542	5.00812	5.09837	5.06312	4.67989	4.85518	5.18639	5.17541	5.22943	5.37675	5.33649	5.46525	5.13449	5.35483	31.3213	31.0305	32.2566	31.7761	31.2417	31.004	25.5831	31.7281	32.9221	32.3049	24.4435	28.0841	35.0898	35.2426	36.2194	40.8612	39.0671	43.5216	33.5339	39.582	416433		chr14
237	GET4	0.899415	0.0514128	0.112547	4.95467	4.80172	5.09082	4.58632	5.14054	4.90886	4.82021	5.03898	4.81342	4.98395	4.881	5.18295	4.74862	5.02249	4.72918	4.48738	4.81084	4.9187	4.94794	4.75946	4.69563	4.82735	33.3119	23.5377	34.1612	29.3932	27.344	31.9079	26.8684	31.1799	28.1788	35.191	25.6868	31.6583	25.2877	21.4962	26.8461	29.4736	29.6075	26.2975	24.4763	27.1542	416450		chr14
238	NUDT1	0.857311	0.30805	0.450446	5.97829	5.75618	4.92214	5.55437	5.66922	6.0564	6.29725	6.66969	5.36214	6.31526	5.81124	6.29143	5.61999	5.71334	5.54604	5.87124	5.21447	6.50998	5.8358	6.08326	5.37278	5.28389	29.5326	47.0142	49.7198	66.3431	77.9063	100.905	39.758	79.9922	54.5939	77.0292	47.8153	51.7234	45.3007	57.7086	35.829	90.8283	55.6287	67.338	39.7236	37.6274	416467		chr14
239	CARD11	1.31941	0.000706547	0.00460704	2.55953	2.95942	2.76028	2.60265	2.39241	2.54036	2.63163	2.27436	3.15038	2.02826	2.36562	2.55771	2.7437	2.9935	2.98829	3.06912	2.99968	2.91495	2.91353	2.85076	3.18722	2.88638	5.81685	5.19072	4.23496	4.87903	5.2157	3.84208	7.80992	3.14266	4.10795	4.86775	5.65422	6.99782	6.87321	7.41412	6.94249	6.59226	6.47851	6.2639	7.97462	6.33944	416476	#FFE4B3,black	chr14
240	WIPI2	1.11146	0.0353249	0.0830392	4.70934	4.86179	4.87739	4.83232	4.66843	4.59145	4.45706	4.61181	4.54953	4.83129	4.91684	4.68266	4.60091	5.12309	4.80493	4.93262	4.87235	4.7555	4.99308	4.8943	4.81895	4.75722	28.5936	28.094	24.3476	23.3915	21.0369	23.4743	22.2096	27.9482	28.9142	24.5851	23.0899	34.0158	26.7062	29.6282	28.0602	26.214	30.5816	28.9702	26.753	25.8189	416481		chr14
241	COPS3	1.14082	0.0185775	0.051304	5.05202	5.24209	5.08192	5.06958	5.09656	5.00465	5.02289	5.09969	4.89543	5.11278	4.96135	5.15618	4.97404	5.16966	5.45723	5.48626	5.16049	5.52923	5.27513	5.164	4.95686	5.11706	33.1036	33.3019	33.1042	31.483	31.6201	33.3226	28.4962	34.1906	29.8473	34.5239	30.1987	35.167	42.544	43.9564	34.4817	45.5275	37.3977	35.1335	29.5308	33.4142	416504		chr14
242	PEMT	0.709523	0.0146574	0.0425265	8.44727	7.95219	9.03655	8.30964	7.67065	8.66992	8.89191	8.48188	7.40418	8.51335	8.38364	8.39079	7.84252	7.91012	8.02404	8.46834	7.99738	7.90142	7.93178	7.47654	8.15296	7.57342	527.838	323.241	202.073	411.201	475.656	356.874	166.84	370.755	329.632	333.348	226.808	240.727	256.929	354.241	252.461	239.94	241.07	178.531	278.711	187.836	416508	#E0FFFF,black	chr14
243	PRPSAP2	0.758898	0.0252183	0.0637982	3.88941	3.49139	4.01043	3.58348	4.30717	3.53408	3.94893	3.39555	3.84595	3.9756	3.93799	4.11302	2.96881	2.7263	3.29704	3.1736	3.7034	3.45348	3.45254	3.9887	3.28279	4.21947	15.221	11.234	18.7367	10.7154	14.4921	9.53339	13.258	14.9843	14.1846	16.2424	6.77274	5.64914	8.74422	8.04868	11.9281	10.0344	9.85868	14.9927	8.57297	17.483	416521	#E0FFFF,black	chr14
244	TBL3	1.00708	0.922871	0.975799	4.96888	4.97905	5.05349	4.97866	4.81346	4.90144	5.05546	5.43795	4.53186	4.97545	4.97584	4.79501	4.65638	5.39581	5.06222	5.15976	4.96164	4.99481	4.9139	4.97778	4.74478	4.77587	32.4366	31.2035	27.0277	29.2387	32.364	42.391	21.9254	30.9929	30.1609	26.6565	24.033	41.3029	32.1144	34.8513	29.9141	31.125	28.8927	30.757	25.3581	26.1661	416545		chr14
245	LCMT1	1.122	0.135495	0.239689	2.49276	2.65883	2.46676	2.0535	2.30841	2.35588	2.59338	2.57414	2.53181	3.05274	2.29499	2.47383	2.57781	2.62899	2.65358	2.81126	2.34132	2.77798	2.57088	2.82395	2.34544	2.93603	4.56132	3.23017	3.93925	4.17209	5.05254	4.96015	4.73807	7.41735	3.8651	4.53683	4.93238	5.21184	5.24378	6.03661	4.03236	5.90348	4.89818	6.12864	4.00669	6.59838	416565		chr14
246	NDE1	1.63819	6.23053e-05	0	2.70285	3.41495	2.92346	2.61543	2.50184	2.16474	2.69864	3.16744	2.70602	3.04771	2.47832	2.43376	2.93377	3.03955	3.43103	3.72782	3.17383	3.55958	3.36281	3.70751	3.21906	3.73162	6.63501	5.25113	4.6468	3.53417	5.51202	7.99245	5.47091	7.39824	4.52096	4.38375	6.58939	7.25887	9.69887	12.2836	7.95901	10.8706	9.20888	12.1551	8.1683	12.1851	416597	#FFA07A,black	chr14
247	FOPNL	0.898054	0.366848	0.503545	3.81991	3.66478	3.99391	4.05802	4.15891	3.27182	3.30399	3.73228	3.30837	3.93143	4.2859	3.73071	3.65838	3.90146	3.43372	4.389	3.65215	3.38875	3.53577	3.78699	3.07883	3.40623	15.0367	15.994	16.8086	8.76949	8.90832	12.3024	8.82068	14.5036	18.3272	12.2277	11.5379	14.0122	9.71267	20.0091	11.4764	9.55074	10.5035	12.9071	7.30944	9.51585	416598		chr14
248	ARL6IP1	1.21088	0.00263815	0.0114382	5.61768	5.89373	5.66302	5.92778	5.79333	5.55474	5.51239	5.65829	5.75071	5.71047	5.38886	5.03331	5.73638	5.85872	6.09867	6.0329	5.84635	5.80135	6.01317	5.82069	5.75561	5.92519	50.0218	61.1889	54.2773	46.5657	44.7986	49.552	52.3597	52.2615	40.4825	31.6215	51.918	57.3122	66.9173	64.6692	56.0744	55.1921	63.0393	55.967	52.1059	59.2538	416604		chr14
249	METTL9	0.827278	0.00129032	0.00460704	4.84744	4.57388	4.72154	4.64474	5.06545	4.8822	4.76169	4.97558	4.66316	4.94625	4.67828	5.05109	4.26712	4.57007	4.6767	4.66596	4.39939	4.63377	4.65672	4.63028	4.40225	4.76183	25.5633	24.5473	32.3786	28.8342	26.2168	30.4928	24.1129	30.3462	24.3545	32.0304	18.1135	22.8676	24.35	24.4597	19.9362	24.0119	24.013	23.9586	19.7885	25.9056	416623		chr14
250	RMI2	0.640842	0.00773895	0.0255625	3.94487	3.30291	4.06063	3.25002	4.69827	4.30593	3.43324	4.23377	2.97299	3.81121	4.07489	3.77631	3.25894	3.7847	3.17718	3.7742	3.03621	3.00262	3.10923	3.03631	3.14328	3.42251	15.7946	8.71096	24.884	18.9962	9.83655	17.8314	6.78328	13.2633	15.6975	12.6529	8.50509	12.8449	7.9673	12.7199	7.13995	7.07359	7.55854	7.26657	7.69039	9.63586	416628	#B0E0E6,black	chr14
251	TRAP1	1.73627	1.04417e-05	0	4.56365	5.35964	4.46346	4.33597	4.61979	4.50667	4.74591	4.58232	4.64734	4.31645	4.75405	4.59376	4.98185	4.75608	5.096	5.49953	5.41093	5.548	5.27515	5.63483	5.80779	5.27681	21.215	19.6331	23.5064	22.0023	25.9219	22.9794	23.8362	19.2667	25.7189	23.0551	30.3693	26.1532	32.8987	44.3712	41.2115	46.1346	37.3998	49.0724	54.0861	37.4464	416666	#FFA07A,black	chr14
252	CORO7	0.640414	0.000456099	0	2.6938	2.05088	2.48952	3.03905	2.01149	2.64979	2.7006	2.9201	2.94468	2.87776	2.21683	2.76358	2.41747	1.56663	1.62533	2.27038	1.71372	2.02572	1.98323	1.92568	2.65055	1.94023	4.64868	7.36396	3.02071	5.33788	5.51881	6.57505	6.64243	6.45354	3.6096	5.76943	4.30916	1.97455	2.06127	3.83658	2.25747	3.09849	2.92498	2.82495	5.19002	2.80989	416670	#B0E0E6,black	chr14
253	APMAP	0.960199	0.575357	0.706819	6.74137	6.68277	6.59168	6.31113	7.02159	6.54859	6.77755	6.57457	6.67757	7.15791	6.82667	6.73925	6.74253	6.72612	6.57449	6.83391	6.77084	7.06884	6.36401	6.54527	6.52235	6.55258	96.1253	80.1392	128.503	93.7343	109.081	94.4046	100.436	144.269	111.377	105.425	105.282	105.388	93.4417	113.42	107.32	134.285	80.6602	93.1404	89.3403	92.0689	416715		chr3
254	SNX5	1.21792	0.0280901	0.0696254	4.13096	4.41538	4.0645	3.81846	4.40719	4.05765	4.2362	4.64203	4.05223	3.77671	3.89125	4.13305	4.03271	4.08649	4.1808	4.58135	4.26623	4.57293	4.38571	4.80978	4.46182	4.58026	15.8451	13.4079	20.1506	15.8456	17.9075	23.9918	15.4443	12.937	13.6942	16.4807	15.249	16.0692	16.9778	23.0079	18.0933	22.975	19.7323	27.2589	20.6742	22.7278	416718		chr3
255	SEC23B	1.06913	0.400975	0.538445	4.85315	4.94959	5.28005	5.13718	4.61207	4.92932	4.69337	4.71076	5.15795	4.46949	4.49708	4.78447	4.97387	4.94471	5.02628	4.87748	5.16197	5.0361	5.12818	4.8416	5.02179	4.32631	38.1202	34.9389	23.3759	29.8275	24.9589	25.212	34.3875	21.532	21.3592	26.4556	30.1972	29.9446	31.3003	28.4802	34.521	32.0566	33.6814	27.8966	30.9421	18.8917	416724		chr3
256	UBE2L3	1.172	0.00153619	0.00814867	6.58179	6.81076	6.56425	6.6248	6.66403	6.64124	6.46477	6.6518	6.57186	6.66686	6.51905	6.42648	6.35723	6.80333	6.99984	6.75791	6.78042	6.81754	6.95471	6.91322	6.73328	6.89571	94.2963	99.8407	100.074	100.017	87.6254	99.6509	93.2689	102.365	89.7959	84.6817	80.3705	111.236	125.829	107.549	108.042	112.659	121.982	120.488	103.566	117.061	416769		chr15
257	TOP3B	0.987844	0.802579	0.891712	3.58725	3.5696	3.76776	3.59298	3.39236	3.63696	3.50688	3.76361	3.61616	3.49579	3.56188	3.49309	3.65332	3.93567	3.71842	3.47925	3.59488	3.49173	3.48864	3.49345	3.43468	3.30707	12.7094	11.3118	9.46784	11.5791	10.4037	12.5942	11.1589	10.4631	10.6996	10.2192	11.4953	14.3713	12.0526	10.1832	10.992	10.3298	10.135	10.3464	9.63876	8.81818	416771		chr15
258	SEPT2L	0.737867	1.61387e-07	0	6.32121	5.88264	6.41168	6.28883	6.50892	6.17255	6.20991	6.36924	6.19685	6.42742	6.45217	6.11701	5.88235	5.86262	5.83974	5.80374	5.74934	5.98413	5.95978	5.92888	5.91873	5.88131	84.7279	78.8799	89.7734	71.9924	73.2724	81.7476	71.6946	86.5464	85.6905	68.1415	57.5501	57.4722	55.7537	55.026	52.3591	62.7847	60.7082	60.406	58.4573	57.4446	416777	#E0FFFF,black	chr15
259	RANBP1	1.05893	0.33574	0.470268	4.34708	4.42969	4.3285	4.32347	4.75308	4.28148	4.17174	4.41161	4.40821	4.07463	4.0391	4.53384	4.13275	4.64144	4.43775	4.31024	4.3405	4.5074	4.41884	4.63478	4.38603	4.41652	19.2276	19.4433	25.8813	18.6728	17.0818	20.3029	20.047	16.1331	15.2796	22.0789	16.4153	24.0756	20.4827	18.8958	19.1012	21.9118	20.2129	24.0332	19.5619	20.18	416787		chr15
260	AACS	2.06996	0.0580982	0.124109	3.93973	4.98933	4.26282	3	4.9579	4.50892	3.8646	3.99548	3.4064	3.27675	3.48245	3.38133	3.86457	3.77561	4.37406	4.54629	4.69167	6.61722	5.10672	4.97065	4.23975	5.19224	18.3287	7.17589	29.9814	22.033	13.6153	14.9654	9.50703	8.85963	10.0657	9.38031	13.4594	12.7619	19.553	22.4327	24.641	97.8715	33.1742	30.5957	17.5752	35.2638	416811	#FF6347,black	chr15
261	DDX55	0.852282	0.0250642	0.0637982	3.51441	3.28381	3.45018	3.6345	3.24305	3.28074	3.37156	3.50578	3.92761	3.65496	3.25624	3.66221	3.48181	3.48298	3.40093	2.89319	3.31692	3.23938	3.37877	3.0754	3.29745	3.166	10.0002	11.6663	8.43898	8.82657	9.38229	10.3694	14.0926	11.7952	8.46643	11.6157	10.0956	10.2315	9.47471	6.44997	8.89099	8.51119	9.3196	7.49203	8.67531	7.90443	416820		chr15
262	TMED2	0.813055	0.00245144	0.00814867	7.47165	7.17307	7.59799	7.79839	7.61772	7.21265	7.45375	7.51905	7.32408	7.47274	7.31175	7.30742	6.64405	7.1603	7.39992	7.11144	7.07077	7.27484	7.3346	7.05619	7.28462	7.2594	194.104	226.471	194.761	149.114	174.902	182.606	157.782	179.711	156.284	156.788	98.2645	142.748	166.354	137.693	132.346	155.056	159.023	133.15	152.227	150.905	416821		chr15
263	ANAPC5	0.813477	0.0203954	0.0532862	4.34176	4.04393	4.29568	3.87891	4.66623	4.29252	3.99262	4.48295	3.89738	4.64699	4.40506	4.5854	3.85158	4.11421	3.78756	4.39244	3.85829	3.9229	4.1286	4.24338	3.85056	4.1582	18.7712	14.0224	24.3117	18.8212	14.9703	21.3825	13.7708	24.4644	19.9847	22.9199	13.3317	16.3999	12.6878	20.0614	13.3898	14.28	16.3476	18.0848	13.1854	16.7084	416842		chr15
264	RNF34	1.11558	0.0033063	0.0114382	4.41897	4.57677	4.50376	4.41318	4.47402	4.45988	4.21387	4.31229	4.45994	4.42671	4.48118	4.42094	4.62668	4.51115	4.6146	4.58171	4.5674	4.35757	4.60032	4.54805	4.50377	4.81468	21.8406	20.7566	21.1527	21.2627	17.6179	18.8858	20.8144	20.8674	21.1182	20.341	23.5267	21.9114	23.284	23.0148	22.5247	19.6533	23.0561	22.5742	21.3091	26.9123	416843		chr15
265	PSMD9	0.986736	0.798356	0.887235	5.48898	5.46972	5.68354	5.61946	5.3022	5.43802	5.54841	5.56672	5.36485	5.38127	5.42618	5.51287	5.5058	5.73181	5.37284	5.51876	5.61942	5.39556	5.73363	5.21068	5.1486	5.3333	50.7498	49.2187	38.3281	42.8661	45.9554	46.4428	39.8381	41.3929	41.5729	44.4872	44.1032	52.4002	40.0655	44.9821	47.7692	41.4144	51.7611	36.3245	33.8663	38.9767	416853		chr15
266	PPP1CC	1.08423	0.200383	0.322504	4.7699	4.88658	4.52849	4.63901	5.30473	4.75041	4.80518	4.79165	4.55962	4.64258	4.77556	4.74324	4.68716	4.70504	4.72758	5.08681	4.85741	4.92023	4.85565	4.93713	5.06606	4.96013	22.2379	24.4488	38.4001	26.2323	27.0502	26.7235	22.3722	24.4014	26.1224	25.6822	24.5741	25.2085	25.259	33.083	27.7603	29.5053	27.7109	29.8735	31.9399	29.8696	416872		chr15
267	TRAFD1	0.992808	0.896687	0.956353	4.9273	4.91688	4.95802	4.8414	4.68124	5.09468	5.01669	5.00876	5.03498	4.91944	4.60636	5.03221	4.83096	4.66764	4.81765	5.10013	5.02537	4.94358	4.72019	5.19847	4.64407	5.09954	30.2955	28.2812	24.5732	33.5704	31.4792	31.2258	31.4953	29.7742	23.1191	31.5997	27.2542	24.5384	26.9502	33.3995	31.3111	30.0038	25.1363	36.0043	23.5807	33.0013	416884		chr15
268	XBP1	0.984968	0.923399	0.975799	8.62154	8.59969	9.23332	9.40519	8.36146	8.81225	8.31054	7.82358	8.47796	8.20394	8.8051	7.89205	8.48073	8.99571	8.73877	8.41514	9.14419	8.20042	8.71712	7.78696	8.99253	7.8586	605.123	691.882	326.798	453.948	317.564	225.758	352.297	299.008	441.807	235.624	353.558	512.001	422.307	341.382	560.226	295.429	416.207	221.631	499.55	229.107	416918		chr15
269	ACADS	1.24882	0.00170592	0.00814867	5.71953	6.04009	5.61126	5.52055	5.40247	5.62075	5.63655	6.04625	5.94328	5.3992	6.0492	5.77741	5.79231	6.11796	5.95102	6.15531	6.14818	5.88454	5.91405	6.1208	6.2534	5.99657	48.2247	45.9024	41.1574	48.7937	48.915	65.1492	59.979	41.9301	64.5648	53.6399	54.0088	68.7908	60.3076	70.4848	69.3561	58.5283	58.7849	69.1393	73.9917	62.3089	416969		chr15
270	COQ5	1.43476	0.000507673	0.00460704	4.03145	4.55225	3.61008	3.8785	3.87531	4.21239	3.99913	4.29253	4.18614	4.10905	4.12518	3.89699	4.11567	4.77078	4.63026	4.98165	4.66859	4.82609	4.1032	4.32062	4.38546	4.44338	11.2949	14.0202	13.6281	17.7524	15.0429	18.6152	17.044	16.5452	16.2817	13.8417	16.2108	26.4266	23.5516	30.6845	24.2368	27.5728	16.0438	19.1352	19.5553	20.5789	416975	#FFE4B3,black	chr15
271	THOC5	1.09465	0.0213929	0.0553754	4.24081	4.37128	4.21704	4.0705	4.20915	4.10134	4.48953	4.38063	4.19977	4.19774	4.29885	4.19398	4.52693	4.42893	4.38975	4.23062	4.42744	4.44493	4.21826	4.37032	4.40305	4.23884	17.7234	16.1562	17.4373	16.3637	21.5365	19.8502	17.2155	17.6567	18.4934	17.2348	21.8897	20.6412	19.7804	17.8274	20.3511	20.9404	17.4593	19.8407	19.8078	17.7257	417019		chr15
272	TRIM39.2	0.93597	0.331175	0.465301	0.45527	0.359805	0.250747	0.904297	0.254163	0.511365	0.500657	0.290024	0.573168	0.66927	0.23155	0.190588	0.614846	0.215325	0.474602	0.284299	0.491472	0.237274	0.0930072	0.309973	0.529924	0.260671	0.191964	0.887374	0.191631	0.431097	0.416442	0.222987	0.483124	0.600184	0.171187	0.140223	0.527373	0.162341	0.385439	0.218796	0.402144	0.181035	0.0650223	0.24244	0.435474	0.195381	417041		chr16
273	PMPCA	1.30195	0.000506597	0.00460704	4.70374	5.08441	4.77796	4.67143	4.67565	4.68331	4.77341	4.76536	4.69442	4.48317	4.73321	4.75639	5.04624	5.08332	5.05918	4.76091	4.82985	5.26357	5.50969	5.05177	5.26543	4.79897	26.6241	25.0284	24.4744	24.996	26.4395	26.223	24.6611	21.7467	25.3367	25.9263	31.8024	33.0649	32.0455	26.1921	27.2152	37.7009	44.1822	32.4272	36.8217	26.6054	417134	#FFE4B3,black	chr17
274	WDR5	1.32915	0.000107605	0	4.09527	4.50578	4.02143	3.99441	4.40379	4.13351	4.16852	4.04547	4.05764	4.02612	3.84514	4.18704	4.28091	4.44259	4.54157	4.23564	4.26511	4.79212	4.72085	4.65165	4.4094	4.59578	15.3501	15.2757	20.1007	16.7551	17.0412	15.5281	15.5058	15.5658	13.2315	17.1472	18.3	20.8471	22.0872	17.893	18.0782	26.9081	25.1552	24.3266	19.8995	22.9841	417144	#FFE4B3,black	chr17
275	FUBP3	0.586295	0.000177929	0	5.27545	4.50515	4.89582	4.72296	5.64767	5.26748	5.26161	5.30124	4.82242	5.45271	5.23766	5.77814	5.16041	4.58936	3.97296	4.36927	4.24443	4.24772	4.40533	4.32483	4.76779	4.61193	28.9753	25.9752	48.9727	37.9679	37.4882	38.4681	27.0422	43.5297	36.3639	53.6742	34.5039	23.1899	14.5609	19.7281	17.8022	18.1422	20.0105	19.1988	25.7825	23.2477	417184	#B0E0E6,black	chr17
276	SH3GLB2	0.890206	0.0682878	0.14154	2.86444	2.69666	2.58488	2.74338	2.76298	2.89342	2.93158	3.07738	2.82871	3.03654	2.70892	2.99875	2.56172	2.36359	2.95591	2.82586	3.09508	2.56855	2.6368	2.47523	2.66119	2.66603	5.03685	5.82433	5.76838	6.50786	6.65185	7.44793	6.04815	7.32777	5.48098	6.96651	4.86526	4.16903	6.69825	6.10882	7.48566	4.97242	5.17252	4.59991	5.22987	5.29926	417197		chr17
277	CDK9	0.684916	8.61548e-06	0	4.234	3.688	4.38734	4.1183	3.7696	4.32651	4.25298	4.00597	4.0861	4.48224	4.36237	4.40203	3.9043	3.82824	3.5619	3.70862	3.72002	3.40731	3.71237	3.59368	3.84228	3.5251	20.0654	16.7257	12.5954	19.2899	18.1274	15.0813	15.8381	21.7121	19.3758	20.0657	13.8669	13.2708	10.7066	12.1113	12.0757	9.68865	12.0001	11.1655	13.1075	10.4176	417226	#E0FFFF,black	chr17
278	NELFB	1.03747	0.41001	0.546866	4.37765	4.43072	4.36749	4.39649	4.29899	4.27233	4.53793	4.35138	4.40296	4.41493	4.4905	4.21381	4.17052	4.60678	4.62678	4.54635	4.49492	4.49121	4.47132	4.42764	4.13305	4.24281	19.7816	20.5041	18.6217	18.5487	22.3058	19.4319	19.9703	20.6878	21.2627	17.4868	16.8773	23.4807	23.4911	22.4332	21.3728	21.6564	20.9988	20.6861	16.2525	17.7764	417254		chr17
279	EDF1	0.779486	0.00177383	0.00814867	8.15052	7.79112	8.17431	7.93002	8.30441	8.09065	8.19376	8.53037	7.56425	8.14934	7.99795	8.36049	7.67708	7.89747	7.69743	7.7977	8.04818	7.81811	7.8495	7.55697	7.65553	7.85056	289.913	248.224	314.092	274.889	292.793	369.105	186.536	287.854	252.071	326.401	202.127	238.616	204.676	222.172	261.548	226.42	227.652	188.822	197.138	227.834	417286	#E0FFFF,black	chr17
280	SRP68	0.824294	0.00418467	0.014542	4.39683	4.11806	4.55031	4.14926	4.42051	4.47237	4.50445	4.49634	4.20368	4.11958	4.33088	4.62472	4.25274	4.49365	4.13383	3.84608	4.18237	3.98661	4.0944	4.14587	4.16204	3.74656	22.5871	17.117	20.347	21.4526	21.7705	21.5912	17.2653	16.6728	18.9318	23.5804	17.9271	21.6337	16.4019	13.4226	17.0149	14.9702	15.9405	16.8385	16.6053	12.3108	417363		chr18
281	ACOX1	0.571948	0.000100839	0	8.98101	8.17497	8.35732	8.0412	8.76659	9.14478	9.03021	9.15561	9.05777	9.1753	9.12784	9.44393	8.41129	8.39559	8.10474	7.92746	8.53192	8.09729	7.9571	8.09892	8.29978	7.7304	329.265	268.203	433.075	571.88	523.614	569.877	527.061	587.205	552.823	692.784	336.898	337.428	271.766	243.178	366.131	274.978	245.352	275.372	308.67	209.542	417366	#B0E0E6,black	chr18
282	GPS1	1.24038	0.00133486	0.00460704	4.31448	4.62526	4.32352	4.22945	3.92608	4.14259	4.58793	4.51106	4.20069	4.35587	4.55561	4.17753	4.48951	4.8268	4.85735	4.56496	4.78719	4.6484	4.55382	4.5614	4.35189	4.52917	19.1586	18.1565	14.1517	16.869	23.1279	21.8232	17.2255	19.8198	22.29	17.0273	21.3018	27.5137	27.7358	22.7376	26.3976	24.2644	22.293	22.793	19.079	21.8997	417382		chr18
283	UTP6	1.27463	0.00772776	0.0255625	4.40119	4.75127	4.68655	4.44621	4.19726	4.48073	4.39319	4.35911	4.28844	4.45284	4.11634	4.50812	4.53141	5.18958	5.10031	4.76802	4.87879	4.87253	4.71817	4.53176	4.23743	4.40077	24.9258	21.2621	17.2851	21.5878	20.082	19.5418	18.3679	21.2685	16.1737	21.6701	21.9582	35.6653	33.0063	26.3254	28.1926	28.5109	25.1032	22.3103	17.5449	19.9481	417405	#FFE4B3,black	chr18
284	RHOT1	0.979	0.676723	0.791252	4.50707	4.47645	4.54531	4.09806	4.64795	4.57848	4.47539	4.45056	4.17909	4.53536	4.63964	4.78698	4.35824	4.42295	4.30017	4.33559	4.5169	4.53871	4.56506	4.5324	4.55148	4.60649	22.5077	16.4905	23.9915	23.1693	21.3175	20.886	16.9545	22.5765	23.6871	26.5055	19.3615	20.5528	18.5271	19.2488	21.7154	22.4154	22.4752	22.3198	22.0599	23.1606	417410		chr18
285	KPNA2	3.76742	3.90534e-05	0	2.14074	4.05432	1.54192	1.70381	1.86552	2.25572	2.01289	2.34356	3.23145	2.25194	1.5143	1.75975	3.69467	2.62466	4.16733	4.62743	4.01493	3.70447	3.61771	4.79301	3.49823	4.57519	1.93157	2.32639	2.63238	3.83079	3.04906	4.08033	8.31316	3.84237	1.82906	2.37381	11.8605	5.19616	16.8227	23.7814	15.0495	12.1274	11.1795	26.9151	10.1217	22.66	417420	#FF6347,black	chr18
286	NOL11	1.04387	0.397662	0.536326	4.04145	4.10339	4.13411	4.12286	4.2274	4.16082	3.7311	3.93642	4.01283	4.06442	3.9779	3.98593	4.08061	4.38313	4.3194	4.15491	4.08809	4.02455	4.14409	3.99486	3.73129	4.01218	16.676	16.7841	17.673	17.0909	12.3225	14.3246	15.003	16.0068	14.6062	14.7865	15.7993	19.9636	18.7939	16.8641	15.8766	15.3941	16.5362	15.0647	12.0608	15.0043	417423		chr18
287	SBDS	0.906453	0.111068	0.205676	5.37846	5.23676	5.69796	5.51733	5.62777	5.15713	5.42146	5.35897	5.19131	5.39716	5.09501	5.18545	5.11114	5.47775	5.28899	5.1281	5.38294	5.2378	5.39861	5.0913	5.19338	4.97956	51.2676	45.7827	48.2857	35.1051	41.9995	40.0801	35.2105	41.8584	32.8409	35.2513	33.3083	43.7773	37.7481	34.0744	40.3966	37.0202	40.8277	33.3595	34.969	30.2837	417477		chr19
288	WBSCR16	0.964016	0.662875	0.78058	3.54505	3.49218	3.19934	3.53857	3.60799	3.85909	2.86437	3.1981	3.89378	3.49045	3.78178	3.68919	3.74186	3.56459	3.63363	3.20458	3.47091	3.40547	3.82467	3.26976	3.32225	3.34831	8.24602	10.8553	11.1559	13.6706	6.30562	8.18597	13.7411	10.4197	12.6279	11.8533	12.2871	10.8856	11.3079	8.24463	10.0047	9.67207	13.0577	8.71703	8.84131	9.10346	417484		chr19
289	PRKRIP1	0.967515	0.592043	0.722179	3.12061	3.07297	2.8834	3.12017	3.56919	3.06529	3.06615	3.01851	3.08182	3.13075	2.88047	3.26212	3.37251	3.14892	3.06059	2.90096	2.74988	3.1527	2.96001	2.98533	3.12334	3.18225	6.42597	7.86552	10.8351	7.46098	7.40091	7.11051	7.39763	7.89518	6.29698	8.56093	9.28827	7.9091	7.27493	6.48945	5.67694	7.95456	6.72081	6.97626	7.57923	8.00784	417508		chr19
290	LIG3	0.978155	0.635653	0.759528	4.23301	4.20114	4.31373	4.29924	4.00752	4.25706	4.27255	4.26091	4.27834	4.04642	4.14403	4.40326	4.31836	4.5188	4.25293	3.93721	4.27994	4.275	4.10831	4.08883	4.05377	4.08922	19.0201	19.0987	15.0325	18.3405	18.3896	18.1898	18.2364	15.7987	16.5101	20.0823	18.8086	22.0313	17.9006	14.3627	18.2763	18.5023	16.1051	16.1468	15.3324	15.8812	417530		chr19
291	CCT6A	1.22382	0.0422309	0.0959893	6.3023	6.59369	6.58867	6.4977	6.02051	6.3898	6.23409	6.26364	6.1671	6.18774	6.35618	6.22925	6.47667	6.93413	6.84895	6.48241	6.91026	6.94726	6.69228	6.1914	5.87365	6.14929	95.9208	91.3319	63.7023	83.8588	74.529	75.9077	70.2072	73.1558	80.1049	73.7341	87.3965	121.885	113.237	88.6787	118.315	123.348	101.53	72.663	56.6223	69.3727	417541		chr19
292	PHKG1	1.16515	0.0335116	0.0811772	4.85544	5.07595	4.68153	4.80863	4.41766	4.87152	5.24265	4.81034	4.88094	4.98641	5.01333	4.68796	5.16462	4.83165	4.78371	4.98275	5.23993	5.40566	5.25775	5.09518	4.99029	4.87689	24.8388	27.6252	20.3024	28.6182	36.9859	27.085	28.2032	31.2368	30.9815	24.6786	34.6075	27.6129	26.2997	30.7118	36.493	41.7066	36.9402	33.4488	30.2504	28.1371	417543		chr19
293	CHCHD2	0.711895	0.00147053	0.00460704	8.82403	8.33377	8.59205	8.85389	9.38704	8.42231	8.77253	8.55717	8.71721	8.7641	8.74784	9.15834	8.68286	8.01221	8.13612	8.15653	8.2861	8.35933	8.23051	8.41306	8.66978	8.2362	387.617	471.836	666.33	346.202	437.804	376.046	416.024	441.332	424.576	568.184	406.884	258.454	277.764	285.194	308.614	329.945	296.758	342.604	399.208	297.954	417544	#E0FFFF,black	chr19
294	YWHAE	1.00634	0.887532	0.950233	7.40177	7.41088	7.60205	7.42463	7.6136	7.42589	7.46301	7.48849	7.11016	7.38843	7.09298	7.31195	7.42627	7.4631	7.26339	7.33189	7.28661	7.51358	7.38034	7.38987	7.41645	7.6039	194.655	174.564	194.203	173.026	176.035	178.758	135.898	169.456	134.151	157.284	169.716	176.318	151.241	160.59	153.866	183.139	164.178	168.057	166.887	191.876	417554		chr19
295	MYO1C	0.832687	0.00910047	0.0280588	5.86018	5.59603	6.27619	6.12718	5.96419	5.75548	6.02571	5.60186	5.60257	5.608	5.70524	5.74898	5.61639	5.61113	5.50146	5.7542	5.58872	5.6558	5.58704	5.61639	5.57004	5.43668	77.0392	70.402	61.2277	53.6649	64.3682	47.6129	47.1521	48.6102	50.6566	52.5745	47.6947	48.1171	43.8927	53.1338	46.7395	49.8	46.6598	48.4457	45.6949	41.9444	417555		chr19
296	RPA1	1.26617	0.00240658	0.00814867	3.94438	4.28485	3.99638	3.99024	3.88351	3.85967	3.81126	4.22075	4.2236	3.82938	3.64042	3.88454	4.15245	4.12928	4.06164	4.35936	3.93969	4.51628	4.22138	4.56932	4.15503	4.58372	15.0674	15.2248	13.712	13.6849	13.0838	17.6629	17.5209	13.4526	11.3494	13.7147	16.6569	16.5821	15.5536	19.5837	14.2259	22.0502	17.5011	22.9197	16.5226	22.7869	417563	#FFE4B3,black	chr19
297	gosr1	1.10024	0.0279399	0.0696254	4.6462	4.78402	4.76995	4.72066	4.64033	4.62117	4.60083	4.50528	4.47836	4.65504	4.68542	4.75574	4.67253	5.00728	4.84801	4.69793	4.91814	4.70116	4.9466	4.7923	4.54909	4.63717	26.4696	25.9267	23.8588	23.8982	23.3455	21.7323	21.0927	24.6195	24.4803	25.9149	24.3168	31.3147	27.5471	25.0302	28.9983	25.2076	29.5811	26.9241	22.0172	23.6778	417591		chr19
298	ALDH3A2	0.609686	3.2717e-05	0	8.02372	7.30986	7.90805	7.48615	7.72242	7.98353	7.6204	8.24874	8.28374	8.36655	8.09667	8.2398	7.47509	7.04524	7.04188	7.28905	7.72921	7.22313	7.32981	7.52067	7.12562	7.15741	240.885	182.219	209.494	255.142	196.443	303.472	307.809	334.774	269.999	300.127	175.59	131.731	129.569	155.864	209.471	149.564	158.489	184.104	136.229	140.533	417615	#B0E0E6,black	chr19
299	TRIM37	1.06895	0.30691	0.449086	3.18693	3.28312	3.16128	3.28057	2.6565	3.12668	3.28605	3.40907	3.33377	2.99227	3.39413	3.07629	2.9541	3.50972	3.27595	3.28125	3.47038	3.43587	3.46001	3.2436	2.97354	3.09791	8.00358	8.91003	5.28562	7.83015	8.78433	9.6321	8.99955	7.08398	9.41824	7.40469	6.6963	10.4405	8.60658	8.7483	10.0032	9.89686	9.91933	8.54036	6.73021	7.49495	417628		chr19
300	PSMC2	1.0534	0.287959	0.427237	6.44774	6.52279	6.44365	6.3411	6.42981	6.48197	6.3959	6.608	6.28294	6.5596	6.4164	6.48906	6.13267	6.33636	6.55399	6.31035	6.54516	6.60897	6.78309	6.52064	6.71312	6.60516	86.653	81.8369	84.9279	89.4563	83.4931	96.6407	76.161	94.955	83.5618	88.4814	68.6419	80.201	92.1119	78.5969	91.6356	97.3592	108.191	91.545	102.12	95.5265	417716		chr1
301	PHTF2	1.02765	0.797207	0.886431	2.13344	2.17279	2.14563	1.84169	1.75499	2.18208	2.13484	2.01445	2.75868	1.76544	1.92435	2.47471	1.98993	1.49625	2.22129	2.2226	2.02453	1.82815	2.16726	2.23939	2.54581	2.65383	3.44974	2.64763	2.36621	3.58165	3.4038	3.04347	5.72016	2.44749	2.76503	4.5417	2.94833	1.83234	3.62937	3.67844	3.04214	2.57292	3.46084	3.75205	4.7605	5.25154	417728		chr1
302	MAPK11	1.5633	0.00065361	0.00460704	2.89234	3.53693	3.17336	3.35422	3.05557	2.60181	2.55036	2.62855	3.0697	2.71231	3.01688	2.46701	3.05235	3.78509	3.47181	3.65927	4.06404	3.63255	3.68681	3.52872	3.28021	2.80684	8.07941	9.42872	7.28896	5.13874	4.87641	5.18971	7.32605	5.65947	7.01969	4.50897	7.23885	12.8459	10.0041	11.668	15.6076	11.4878	11.779	10.6241	8.56289	5.94215	417739	#FFA07A,black	chr1
303	TFEC	1.59644	0.00247045	0.00814867	2.00894	2.6838	2.08851	2.23761	1.54536	1.80258	1.82554	2.28596	2.62799	1.80802	1.5291	1.9567	2.53022	2.70591	3.1022	3.41112	2.59298	2.35449	2.76183	2.53694	2.11426	2.22186	3.27824	3.80232	1.91059	2.52399	2.55457	3.88088	5.13557	2.55306	1.86156	2.86911	4.74107	5.55093	7.52508	9.6626	4.99335	4.14687	5.7351	4.8418	3.26701	3.63165	417773	#FFA07A,black	chr1
304	THAP5	0.993698	0.936271	0.985805	3.87632	3.8672	4.46036	3.93389	3.87456	3.98932	3.70196	3.65385	3.90284	3.54613	3.8971	3.56922	3.63235	3.67628	4.1326	4.0717	4.07986	3.76279	4.02717	3.66821	3.70872	3.78794	21.1573	14.5978	13.6219	15.0615	12.0556	11.5987	13.8298	10.8746	13.758	10.8262	11.3127	11.8439	16.3914	15.8623	15.7825	12.6732	15.1727	11.8094	11.861	12.7013	417784		chr1
305	RPAP3	0.93859	0.263274	0.399294	3.32312	3.23169	3.10235	3.11771	3.78274	3.24735	3.19485	3.4161	3.2945	3.20253	3.26333	3.47308	3.22132	3.31991	3.35826	3.17971	3.15046	3.13033	3.29757	3.19557	3.05983	3.37011	7.64364	7.85422	12.7227	8.60047	8.18523	9.68403	8.73048	8.35169	8.51431	10.0659	8.26281	9.03078	9.17048	8.08605	7.81355	7.8182	8.75562	8.22841	7.20651	9.25948	417811		chr1
306	POC1B	1.51936	6.6702e-07	0	2.25876	2.86222	1.96175	2.15236	2.13702	2.28189	2.24137	2.33837	2.40752	2.58805	2.36782	1.99619	2.65404	2.68532	2.79971	3.11389	2.73679	2.88927	2.89155	2.82354	2.81781	3.12781	2.91933	3.5301	3.38588	3.91379	3.74237	4.0616	4.26411	5.10189	4.11702	2.97601	5.2543	5.45913	5.90964	7.67859	5.62018	6.45693	6.36706	6.12671	5.9484	7.67919	417889	#FFA07A,black	chr1
307	METAP2	1.00417	0.941129	0.98896	4.55151	4.55751	4.69922	4.52845	4.73646	4.25872	4.60716	4.46462	4.28239	4.41868	4.51233	4.88375	4.79501	4.68306	4.51061	4.26189	4.46761	4.58792	4.39356	4.49443	4.6065	4.69787	25.1542	22.5663	25.5726	18.367	23.4519	21.1003	18.2871	20.7471	21.6005	28.4135	26.5624	24.8106	21.5941	18.2406	20.9517	23.2282	19.8426	21.7148	22.9555	24.7403	417912		chr1
308	LTA4H	1.68627	6.52092e-07	0	5.34402	6.09786	5.4768	5.47371	5.26334	5.18298	5.4086	5.40337	5.56155	5.31875	5.26891	4.99874	5.76445	6.15353	6.37088	6.30778	5.96103	6.09554	6.06357	6.27603	5.60142	6.20533	43.844	44.4021	37.2817	35.7629	41.6198	41.3645	45.8015	39.6005	37.1724	30.8491	52.9579	70.5317	81.0228	78.4518	60.7971	67.9008	65.3164	77.1044	46.7211	72.1689	417918	#FFA07A,black	chr1
309	TMPO	1.27864	0.000334838	0	4.21327	4.56788	4.08739	4.12218	4.32503	4.22105	4.16536	4.11885	4.47914	4.01773	4.26777	4.27086	4.5622	4.31137	4.66335	4.68878	4.22334	4.62681	4.44924	4.69579	4.44655	4.88827	16.1153	16.7833	18.9792	17.8663	17.0021	16.3905	21.1079	15.4711	18.0768	18.2326	22.4554	18.9485	24.1202	24.8643	17.5328	23.8885	20.6646	25.1142	20.4432	28.3749	417923	#FFE4B3,black	chr1
310	SLC25A3	1.00718	0.906526	0.964129	8.25804	8.26836	8.09962	8.12867	8.10411	8.4878	8.30281	8.37702	7.99863	8.38761	8.36688	8.24807	7.92045	8.55729	7.98733	8.23413	8.40649	8.36319	8.5114	8.39534	8.07789	8.07208	275.239	285.02	273.245	362.32	315.862	331.785	252.424	339.729	325.813	301.855	239.452	377.565	250.449	301.008	335.565	330.827	360.766	338.404	264.527	265.81	417924		chr1
311	RANGAP1	0.873402	0.0505495	0.112547	5.31097	5.11569	5.52726	5.50102	5.45342	5.28564	5.22088	5.0808	4.94623	5.41143	5.25439	5.32365	5.21329	5.62101	5.12911	4.97949	5.01171	4.90409	4.90111	5.22553	5.02117	4.99504	45.4348	45.254	42.6755	38.4664	36.4184	32.8761	29.5529	42.282	36.7957	38.8965	35.8268	48.4508	33.6834	30.6411	31.0038	29.1694	28.6265	36.7082	30.9219	30.622	417997		chr1
312	L3MBTL2	1.18283	0.00112461	0.00460704	2.73288	2.97512	2.72136	2.66597	2.57885	2.71181	2.80172	2.78028	2.81193	2.57745	2.82827	2.82262	2.82376	3.17547	3.09979	3.01656	3.14808	2.9504	2.94335	3.04756	2.62315	2.83528	5.63604	5.46969	4.95705	5.62124	5.99357	5.87584	5.96596	5.06105	6.03961	6.05047	6.0335	8.07314	7.50533	7.11345	7.80263	6.78173	6.63404	7.32571	5.06652	6.08319	417999		chr1
313	rps19bp1	1.16818	0.187321	0.306082	4.31786	4.54212	4.75849	4.65769	3.78149	4.25082	4.38627	4.06494	4.31566	4.53801	4.0617	4.07433	4.28926	4.97109	5.04648	4.6589	4.87413	4.6005	4.38853	4.25043	4.06153	3.75376	26.2494	24.7694	12.7067	18.2599	19.9805	15.7527	18.7383	22.6187	15.5364	15.7828	18.4111	30.512	31.763	24.3344	28.1005	23.4392	19.7712	18.1804	15.417	12.3764	418011		chr1
314	TAB1	1.20877	0.00165506	0.00814867	2.77215	3.04569	2.91608	2.788	2.41947	2.74493	2.95354	2.5255	2.8851	2.97736	2.80782	2.59336	3.01297	3.23251	3.19721	3.0564	3.24768	3.00827	3.01133	2.94434	2.87595	2.80043	6.59488	6.04103	4.33378	5.77548	6.76965	4.76285	6.32812	6.99581	5.93995	5.01416	7.01923	8.43934	8.09922	7.34079	8.43153	7.10052	7.00208	6.7516	6.22878	5.91361	418014		chr1
315	RPL3	0.89123	0.040445	0.092207	8.63577	8.46964	8.4508	8.50823	8.58202	8.74646	8.61721	8.7642	8.14747	8.85589	8.83578	8.71307	8.54385	8.51629	8.27248	8.60398	8.48279	8.47312	8.4463	8.32198	8.62581	8.36793	351.373	371.101	380.947	433.669	393.016	434.227	279.964	470.389	451.325	417.036	369.417	366.961	305.399	389.262	353.841	357.104	344.8	321.582	387.194	326.536	418016		chr1
316	DNAL4	0.691581	0.00869484	0.0280588	3.16063	2.6286	3.90326	2.91005	2.54676	3.53172	3.43636	2.94726	2.86092	3.11244	2.6708	3.12359	2.52168	2.74374	2.52476	2.90114	3.05059	2.64105	2.51595	2.54288	2.36374	2.31019	14.0509	6.66185	4.82584	10.6845	9.85713	6.71953	6.20622	7.77984	5.31078	7.68615	4.70393	5.72748	4.70771	6.48993	7.2266	5.28092	4.67546	4.86944	4.06664	3.92103	418019	#E0FFFF,black	chr1
317	MCM5	2.43982	0.00114309	0.00460704	0.943602	2.23038	0.752452	0.692604	0.640329	0.519566	0.999092	1.03234	1.65622	1.02369	1.03433	0.733737	1.6667	0.605866	2.16691	2.5719	1.46306	3.2335	2.27848	2.70552	1.93234	2.15012	0.69273	0.63997	0.55528	0.444497	1.00355	1.04677	2.131	1.05821	1.03357	0.6586	2.1576	0.526803	3.46139	4.95831	1.74067	8.45373	3.82196	5.55902	2.76912	3.41148	418058	#FF6347,black	chr1
318	TMEM263	1.18761	0.0716834	0.147803	4.25904	4.5071	4.66926	4.39751	4.13416	4.56454	4.45732	4.02171	4.25646	3.62962	4.07143	4.10557	4.19449	4.45581	4.71334	4.63167	4.76492	4.52856	4.90887	4.46393	4.05916	4.09302	24.615	20.519	16.5031	22.9353	21.0394	15.2582	17.945	11.5882	15.6488	16.1504	17.177	21.0486	25.0064	23.8605	25.9789	22.2502	28.796	21.2382	15.3908	15.9243	418068		chr1
319	WASH1	0.970444	0.542357	0.677685	3.30285	3.25957	3.51349	3.04911	3.29015	3.36948	3.28879	3.37352	2.94969	3.48235	3.39079	3.22408	3.20459	3.28582	2.86877	3.36876	3.34853	3.17	3.2788	3.35509	3.30436	3.34482	10.4925	7.44361	8.75272	9.448	8.80314	9.37337	6.66088	10.3512	9.39362	8.31134	8.15594	8.79661	6.24291	9.35797	9.11125	8.06398	8.62942	9.30686	8.72395	9.08107	418145		chr1
320	ATP6V1E1	0.836895	0.128802	0.231601	5.21581	4.95892	5.01802	5.03303	5.90514	4.94005	5.22065	5.37708	4.90243	5.01471	5.08	5.35607	4.20334	4.86471	4.803	5.35764	4.62836	5.1134	4.90482	5.5416	4.97377	4.76729	31.6258	32.4426	58.7361	30.0602	36.4118	40.5987	28.6403	31.8777	32.493	39.804	17.2849	28.2766	26.6661	40.122	23.5353	33.8778	28.704	45.9406	29.8919	26.0041	418162		chr1
321	STRAP	0.930123	0.219825	0.348533	4.96781	4.86331	5.0879	5.00709	5.30861	5.0821	4.92461	4.97049	4.68635	4.71606	4.73205	5.04162	4.63474	5.05589	5.11297	4.65985	4.75548	4.79878	4.98528	4.85425	4.94039	4.75117	33.2429	31.8423	38.5058	33.2701	29.4711	30.3823	24.5179	25.7295	25.3154	31.8131	23.6606	32.4235	33.3012	24.3527	25.7973	27.0438	30.4099	28.1511	29.1887	25.7054	418175		chr1
322	DERA	1.65597	0.0044265	0.014542	4.74016	5.46784	4.08366	4.6173	5.06017	5.16877	4.55424	5.05644	4.39986	4.4992	4.89394	4.71128	4.39395	5.16283	5.26016	5.23386	5.39734	5.09157	5.47847	6.27176	5.99002	5.58845	16.0746	24.0752	32.2547	35.3953	22.5733	32.3088	19.9193	22.004	28.4388	25.0964	19.8678	34.9962	36.9832	36.7414	40.8137	33.3547	43.2108	76.8608	61.4997	46.7166	418176	#FFA07A,black	chr1
323	PHC1	0.706884	0.000376218	0	4.18675	3.68629	3.97806	4.07889	3.84505	4.29138	4.20844	4.15784	4.20644	3.96089	4.27803	4.68541	3.74489	3.68258	3.2749	3.33327	3.74013	3.47229	3.73797	4.03401	4.01437	3.63003	14.8635	16.2477	13.3255	18.8016	17.5459	16.8664	17.3038	14.8278	18.2187	24.6389	12.3114	11.9005	8.59415	9.10807	12.2595	10.1808	12.2332	15.5054	14.8969	11.2796	418252	#E0FFFF,black	chr1
324	FKBP4	0.975781	0.700402	0.810161	5.7186	5.68323	5.53131	5.67291	5.81516	5.68762	5.7171	5.97999	5.61922	5.46384	5.90039	5.7208	6.05933	5.83899	5.94158	5.36897	5.42383	5.74735	5.74499	5.49405	5.54617	5.49342	45.5701	51.12	55.1204	51.1531	51.7801	62.1798	47.7112	43.8935	58.1408	51.5383	65.1972	56.5198	59.9104	40.4483	41.5831	53.1273	52.1752	44.4257	44.9289	43.6678	418261		chr1
325	ING4	0.974951	0.492618	0.63169	3.55147	3.51487	3.4394	3.58245	3.4803	3.56857	3.52051	3.51294	3.69679	3.5737	3.58067	3.54403	3.73214	3.66838	3.49855	3.50769	3.53907	3.33932	3.67334	3.33959	3.47614	3.30372	9.91935	11.2213	10.126	10.9965	10.5118	10.4261	11.8587	11.0977	10.8536	10.6227	12.1977	11.772	10.2071	10.4057	10.5372	9.19412	11.657	9.1988	9.95001	8.79572	418281		chr1
326	TAF13	0.968751	0.56684	0.700341	5.408	5.3622	5.4724	5.59315	5.29169	5.51696	5.40884	5.5274	5.02523	5.35104	5.41074	5.40711	5.11575	5.36023	5.4728	5.52115	5.41935	5.61862	5.56334	5.20351	5.19279	5.02694	43.7042	48.3084	38.0429	45.3312	41.6254	45.1673	31.2715	40.5123	41.1208	41.272	33.4176	40.2755	43.0133	45.0578	41.4538	48.5042	45.887	36.1386	34.9529	31.3278	418365		chr1
327	PCNP	0.745627	0.00717239	0.0229857	4.48641	4.06294	4.13077	4.19807	4.97402	4.68408	4.31445	4.44373	4.35137	4.4051	4.1992	4.8835	4.21883	3.84568	3.67273	3.8647	3.84026	3.88624	3.98048	4.17442	4.59976	4.29411	16.6368	17.7405	30.3312	25.0002	18.9612	20.7823	19.2347	20.5381	17.1921	28.4103	17.4871	13.4457	11.6396	13.6099	13.2104	13.8973	14.6536	17.1951	22.8501	18.4575	418398	#E0FFFF,black	chr1
328	nfkbiz	0.999442	0.996798	1	3.03548	3.03468	2.86826	3.34808	2.99971	3.59058	2.72604	2.83599	3.30703	2.4544	2.81076	3.05498	3.87988	3.0214	3.45248	2.22044	3.23581	2.60463	2.72449	3.05964	2.46365	2.91295	6.34812	9.37888	6.97473	11.1729	5.63669	6.14666	8.81791	4.568	5.9531	7.28217	13.6276	7.1553	9.86007	3.67323	8.35305	5.12506	5.55777	7.39718	4.42898	6.47376	418404		chr1
329	HJURP	2.24355	0.000212895	0	0.652949	1.81873	0.648827	0.551704	0.68675	0.75366	0.647552	0.54208	1.17886	0.533657	0.332469	0.486497	1.3263	0.773902	1.99165	2.4678	1.5218	1.46047	1.4831	2.49547	1.64285	2.12756	0.574343	0.483938	0.606511	0.698281	0.569611	0.456877	1.25081	0.461678	0.252892	0.398084	1.49551	0.714983	2.95382	4.54227	1.85646	1.7657	1.77992	4.66704	2.08799	3.34609	418413	#FF6347,black	chr1
330	SAMSN1	0.965276	0.800254	0.888689	3.11527	3.06429	4.08311	3.07736	2.65057	2.73368	3.15869	2.62719	3.0091	3.47512	2.59448	3.00276	2.72829	2.90643	3.65305	2.97727	3.06101	2.91029	2.99878	3.08065	3.24802	2.85782	16.0509	7.60652	5.26017	5.72454	7.95728	5.18379	6.98466	10.2903	4.98422	6.98748	5.58157	6.53103	11.4801	6.89621	7.28484	6.57015	6.93126	7.52077	8.35466	6.19302	418470		chr1
331	JAM2	1.00606	0.952981	0.997485	1.98448	1.99321	2.14389	2.00981	1.63201	1.84306	2.35542	1.63144	2.50431	1.49973	1.89816	1.99764	1.94644	2.22853	2.38271	2.15426	1.74199	1.36828	2.06786	1.81377	1.55798	2.32927	3.44346	3.09541	2.09144	2.62129	4.13063	2.10061	4.63483	1.86621	2.69837	2.98155	2.83191	3.70425	4.17917	3.46163	2.32386	1.59712	3.1648	2.53749	1.90478	3.99279	418476		chr1
332	C1H21orf59	0.955776	0.441052	0.579061	3.35074	3.28548	3.41945	3.16829	3.46118	3.08518	3.46808	3.25999	3.22784	3.62259	3.50017	3.19867	3.00849	3.01882	3.3575	3.4856	3.42155	3.11733	3.58465	3.2784	3.28974	3.17469	9.76786	8.17062	9.98027	7.58083	10.1002	8.58843	8.29051	11.5097	10.2123	8.1486	6.99161	7.14202	9.1647	10.2317	9.63608	7.73945	10.9042	8.77381	8.62512	7.95886	418497		chr1
333	PDK3	1.01243	0.929111	0.980849	5.55853	5.57635	5.39998	4.38534	6.24684	5.51204	5.46123	5.67625	5.0467	5.82265	5.62171	5.71449	5.59979	5.1842	4.62493	5.56073	5.3927	6.2971	5.70911	5.62754	5.26312	5.8976	41.5176	20.3574	74.6973	45.1763	43.2025	50.1849	31.7541	56.5621	47.7521	51.3098	47.1391	35.5356	23.45	46.3397	40.675	78.2271	50.8705	48.8275	36.7464	58.1148	418595		chr1
334	EIF2S3L	1.08222	0.225933	0.356103	7.09088	7.20488	7.15597	7.0336	7.34715	6.95024	6.94787	7.0243	6.61814	7.22598	7.27041	7.20121	7.25385	7.40185	6.9216	7.23411	7.44184	7.40891	7.27294	7.00445	6.83026	7.14093	142.617	132.881	161.285	124.149	122.876	129.303	96.3382	151.299	151.843	145.59	150.487	168.946	119.128	150.001	171.463	170.25	152.33	128.423	110.829	138.93	418597		chr1
335	AP1S2	0.867831	0.0347835	0.0830392	4.24797	4.04346	4.35604	4.34782	4.48154	4.1705	4.24467	4.13645	4.29927	4.05264	4.24629	4.08855	4.08058	3.69483	4.0705	4.09912	3.69152	3.77639	4.03518	4.02496	4.24096	4.51601	19.6151	19.7844	21.2701	17.2138	18.0183	16.6037	18.5183	15.87	17.7977	15.9501	15.7984	12.0113	15.6554	16.1869	11.8187	12.8046	15.26	15.4039	17.5984	21.6955	418621		chr1
336	ASB9	0.870266	0.305578	0.448134	5.05179	4.85132	4.65261	4.33669	5.04424	4.77835	4.44033	5.57282	4.98318	5.72391	5.02201	5.30802	4.99684	4.97723	4.64423	5.33978	4.48176	4.80003	4.11748	5.10456	4.47351	5.1518	24.3261	19.6425	31.8902	26.7663	20.7832	46.643	30.3486	52.7353	31.1747	38.4681	30.6976	30.6503	23.7834	39.6152	21.165	27.0683	16.2091	33.6732	20.8381	34.2553	418625		chr1
337	TRAPPC2	1.16572	0.00902846	0.0280588	4.82196	5.04318	4.92931	5.02027	5.10809	4.84121	4.7008	4.80311	4.51321	4.94183	4.70556	4.53506	4.86862	4.99269	5.21414	4.99555	4.81665	5.07481	5.24984	5.10121	4.91222	5.14061	29.6791	32.144	33.3788	28.0022	25.0929	26.9447	21.6312	30.2557	24.8363	22.0962	28.0015	30.9912	35.7931	30.9944	26.958	32.9559	36.733	33.5927	28.6042	33.9832	418634		chr1
338	PRPS2	0.772683	0.0791795	0.158668	10.8371	10.465	10.7739	10.9966	10.718	10.8735	10.7842	11.0484	10.6002	11.0286	10.4906	10.9493	11.3797	11.3526	10.3877	10.2238	9.90683	10.3206	10.1719	9.98686	9.55528	10.1804	1762.3	2087.12	1677.84	1897.72	1768.51	2118.98	1537.11	2124.37	1423.27	1968.58	2643.53	2626.93	1326.45	1198.45	951.147	1287.71	1142.62	1021.88	738.316	1149.41	418639	#E0FFFF,black	chr1
339	CDC16	1.27377	0.000355348	0	2.98107	3.33018	3.10059	3.25261	2.97542	2.86717	2.73915	2.89929	2.97011	2.96967	2.9455	3.03159	3.0016	3.26697	3.66732	3.43349	3.4503	3.29467	3.29236	3.46945	3.17148	3.13791	7.63242	8.71844	6.84115	6.37674	5.69759	6.46733	6.77101	6.95745	6.63302	7.14847	6.95449	8.66889	11.6031	9.83278	9.85173	8.88075	8.72145	10.1556	7.86942	7.7345	418735	#FFE4B3,black	chr1
340	PCID2	1.26935	0.0118954	0.0354799	4.91848	5.26257	5.31311	5.1312	4.76085	4.88093	4.79514	4.86084	4.83382	4.81506	4.94715	4.73883	5.04008	5.56177	5.79351	5.19107	5.35903	5.32518	5.30653	4.8917	4.8962	4.9805	39.0291	34.7964	26.0236	28.8135	26.8566	28.0858	27.2633	27.6306	29.5456	25.5997	31.6608	46.4607	53.9779	35.6383	39.7184	39.3914	38.2433	28.9191	28.274	30.3058	418745	#FFE4B3,black	chr1
341	ARGLU1	0.769203	7.41114e-07	0	6.0807	5.70214	6.13202	6.22868	5.93005	6.04521	6.03258	6.22211	6.06768	6.16248	5.92535	6.02455	5.83328	5.66818	5.76327	5.47641	5.65797	5.57632	5.74481	5.61114	5.77194	5.87191	69.6206	75.6116	59.7713	65.8233	64.6813	73.7248	65.4708	71.8565	59.1699	63.8504	55.5935	50.0991	52.8253	43.6532	49.0859	47.0787	52.1667	48.2674	52.7075	57.0672	418765	#E0FFFF,black	chr1
342	UBAC2	1.13335	0.0940238	0.1813	4.5856	4.76618	4.33407	4.51901	4.55565	4.42767	4.62207	4.78229	4.37249	4.85409	4.90469	4.33899	4.25279	4.74697	4.77632	5.15057	4.70648	4.96395	4.82534	4.78872	4.49809	4.77469	19.3078	22.4156	22.4417	20.7737	23.7064	26.5439	19.5294	28.4066	28.6648	19.1617	17.9247	25.9803	26.1633	34.622	24.9044	30.4421	27.1155	26.8545	21.218	26.147	418778		chr1
343	ELF1	0.916915	0.241505	0.375956	4.78226	4.65712	5.13099	4.90092	5.07779	4.6725	4.62123	4.54359	4.69749	4.71448	4.3403	4.93495	4.60012	4.48205	4.6828	4.43925	4.55315	4.44455	4.4759	4.89168	4.95311	4.91472	34.2788	29.5078	32.6652	24.7997	23.6922	22.3439	24.7178	25.6965	19.0576	29.4753	23.0772	21.4552	24.4573	20.7577	22.2915	20.9381	21.0657	28.9151	29.4608	28.9143	418828		chr1
344	GPALPP1	1.05618	0.421409	0.558517	3.4862	3.56505	3.84794	3.71202	3.30852	3.38672	3.30765	3.30577	3.51637	3.33744	3.57511	3.45015	3.45176	3.81368	3.61945	3.80396	3.84388	3.60802	3.45039	3.4602	3.23303	3.20205	13.4921	12.3681	8.87692	9.57653	8.93288	8.89771	10.3464	9.27173	10.808	9.89034	9.86582	13.1249	11.1873	13.0053	13.2528	11.28	9.84395	10.0876	8.25051	8.12894	418842		chr1
345	SUCLA2	1.40007	0.104254	0.195989	3.05825	3.54375	2.76305	2.44674	2.62582	3.06904	4.00657	2.61447	3.17956	2.78866	2.97042	3.39051	3.21071	2.98055	4.66919	3.43925	3.28786	2.86795	3.7156	3.81474	3.413	3.04477	5.83298	4.56463	5.15317	7.48546	15.1213	5.12967	7.98456	6.02189	6.76482	9.45002	8.19462	6.92891	24.2436	9.87667	8.69428	6.35267	12.0359	13.1725	9.48446	7.18698	418857	#FFE4B3,black	chr1
346	CAB39L	0.749298	0.00177786	0.00814867	1.88674	1.47035	2.10096	1.60929	1.68342	2.12508	1.9755	1.51922	2.06021	1.86774	1.87602	1.9165	1.90664	1.79409	1.01041	1.45953	1.36038	1.01087	1.66301	1.4356	1.65198	1.09081	3.31144	2.09923	2.20422	3.39958	2.94218	1.86841	3.14343	2.69508	2.64419	2.76462	2.72926	2.48028	1.00161	1.75612	1.55256	1.02606	2.14709	1.72058	2.10351	1.11703	418865	#E0FFFF,black	chr1
347	SPRYD7	1.23723	0.00123183	0.00460704	4.90059	5.2077	5.0498	4.90947	4.75167	4.75284	4.7111	4.99416	4.80789	5.08649	4.96375	4.92391	4.97582	4.95353	5.34095	5.16048	5.21316	5.16906	5.41981	5.45575	4.88048	5.37769	32.352	29.6984	25.8523	26.281	25.2804	30.9015	26.76	33.5535	29.8997	29.2412	30.2381	30.1353	39.1726	34.8695	35.8024	35.249	41.4503	43.229	27.9572	40.231	418871		chr1
348	CKAP2	3.63215	0.00101767	0.00460704	0.997318	2.85814	0.739481	1.15963	0.646595	0.791021	1.11421	1.08765	1.72545	0.834696	0.738941	0.777553	2.02642	1.2024	2.58311	3.69774	2.585	2.6806	2.52704	3.83015	1.60392	3.55177	0.678599	1.27357	0.561584	0.746455	1.17068	1.12696	2.28221	0.807675	0.656145	0.709118	3.0492	1.31043	4.94924	12.0043	4.96172	5.4501	4.72452	13.3061	1.99673	10.6525	418882	#FF6347,black	chr1
349	SUPT20H	1.01776	0.682684	0.795221	3.78455	3.80994	3.75092	3.63874	4.01814	3.62162	3.74745	3.75356	3.76203	3.58964	3.80832	4.07386	3.77983	4.04417	3.83677	3.80614	3.74276	3.7971	3.70793	3.72858	3.86029	3.76624	12.5521	11.7132	15.1526	11.4489	12.4735	12.5001	12.4509	11.2367	12.8776	15.7801	12.639	15.5731	13.1666	13.0275	12.285	13.0015	11.9617	12.356	13.2885	12.4973	418896		chr1
350	RFC3	2.26814	3.35392e-05	0	1.15892	2.34043	1.00976	1.26717	1.24836	0.934204	1.03045	1.28326	1.50763	1.07176	1.20994	0.915883	2.00093	1.34625	2.60685	2.59493	1.65178	2.66168	2.46984	2.86396	1.83382	2.61172	1.02404	1.44653	1.36981	0.927659	1.04778	1.43569	1.82384	1.12909	1.2959	0.881425	2.98017	1.55197	5.05153	5.05471	2.12296	5.36293	4.50494	6.32163	2.51841	5.07443	418907	#FF6347,black	chr1
351	EEF1AKMT1	0.883453	0.236806	0.369531	3.59796	3.41918	3.75511	3.53205	3.97869	3.56571	3.35508	3.98303	3.23122	3.77978	3.37251	3.15088	2.88517	3.37303	3.33876	3.82427	2.87301	3.93297	3.35319	3.54546	3.08918	3.57751	12.5891	10.8017	14.7181	10.9725	9.26476	14.827	8.31071	12.953	9.26034	7.84987	6.33562	9.40805	9.03174	13.2038	6.26966	14.3806	9.13725	10.7622	7.37208	10.8441	418951		chr1
352	MMP7	1.46555	0.0168087	0.0470121	0.330474	0.881915	0.164351	0.371775	0.402383	0.206029	0.433004	0	0.455752	0.741749	0.367648	0.000676948	1.23534	0.390225	0.242982	0.310188	1.02759	1.18312	0.743345	1.69246	0.15784	1.0064	0.122746	0.303876	0.320118	0.157481	0.351729	0	0.366829	0.684605	0.285737	0	1.34622	0.312899	0.180188	0.241091	1.03111	1.27874	0.667887	2.24412	0.110637	1.00112	418983	#FFE4B3,black	chr1
353	TMEM123	1.03979	0.657754	0.775975	8.7412	8.79749	9.04583	8.91917	9.08889	8.47258	8.72764	9.09112	8.30773	8.79684	8.16552	8.44623	8.91316	8.97489	9.1753	8.68286	8.36992	8.93384	8.67496	8.62288	8.67256	8.79521	531.259	493.726	541.733	358.517	424.36	544.92	312.972	451.489	283.233	346.443	477.479	504.653	571.882	411.195	327.135	491.831	404.189	396.393	399.977	439.437	418984		chr1
354	MED17	1.21576	0.000379639	0	4.06024	4.3421	4.17792	3.94685	3.90082	3.97701	3.98084	3.88532	4.10284	4.12875	4.10344	4.33523	4.17242	4.49017	4.45532	4.07267	4.4635	4.40449	4.4479	4.27644	4.19203	4.38024	17.2219	14.7462	13.8894	14.9295	14.8405	13.7915	16.0323	16.7843	16.0242	19.1112	16.9023	21.5787	20.7483	15.8748	20.8927	20.3331	20.6467	18.5272	16.9765	19.6558	419000		chr1
355	NDUFA9	1.53164	4.23395e-06	0	6.57824	7.19331	6.71519	6.65711	6.61981	6.54806	6.62389	6.65279	6.40151	6.55736	6.7746	6.13289	6.62505	7.29592	7.23482	7.30771	7.32461	7.41086	7.32536	7.26386	6.91308	7.06155	104.808	102.129	97.0218	93.7019	97.9599	99.7205	82.7673	94.8151	107.39	68.9038	96.968	156.913	148.262	157.902	158.006	170.478	158.007	153.913	117.442	131.441	419039	#FFA07A,black	chr1
356	POLD3	0.928242	0.0936711	0.1813	3.83776	3.73033	3.74344	3.78765	3.70835	3.79941	3.95548	4.07829	3.52329	3.91609	4.03794	3.7396	3.85908	3.81931	3.71052	3.84249	3.6675	3.64083	3.66857	3.63489	3.71943	3.71885	12.482	13.0937	12.0308	13.0804	14.5629	15.9077	10.3987	14.3407	15.2733	12.3093	13.4096	13.1817	11.9792	13.3853	11.6096	11.5645	11.6128	11.5164	11.9585	12.0611	419053		chr1
357	UQCC	0.890429	0.161155	0.273291	4.2368	4.06937	4.71283	4.4137	4.09245	4.08328	4.27852	3.92802	4.18256	4.29199	4.26364	3.94562	4.04018	4.4709	4.33586	4.20412	4.10172	4.1074	4.03339	3.91714	3.5828	3.67344	25.3974	20.7548	16.005	16.1459	18.4698	14.2357	17.0009	18.9122	18.0251	14.3511	15.3343	21.2789	19.02	17.4842	16.036	16.3635	15.2398	14.2231	10.7814	11.6534	419139		chr20
358	CHMP4B	1.08155	0.246497	0.380144	5.51812	5.63123	5.8321	5.78509	5.4983	5.40155	5.48539	5.50344	5.35876	5.50701	5.39209	5.32275	5.32754	5.91587	5.88291	5.56042	5.89934	5.49341	5.75501	5.32992	5.54995	5.42955	56.3632	55.3286	44.054	41.7726	43.9489	44.4069	39.6652	45.2541	40.5775	38.87	38.8593	59.6668	57.4844	46.3295	58.2125	44.3914	52.5476	39.5408	45.052	41.7343	419150		chr20
359	IFT52	1.31258	0.000630856	0.00460704	3.43797	3.83038	3.15151	3.42376	3.29048	3.6037	3.33014	3.75976	3.23778	3.3118	3.73977	3.39118	3.57743	3.81507	4.08727	3.69561	3.89331	4.00507	4.05547	3.63982	3.90998	3.49121	7.9453	9.95207	8.75383	11.2935	9.0893	12.5581	8.3522	9.09274	12.235	9.45362	10.8542	13.1393	15.8562	11.9926	13.7484	15.1701	15.4959	11.5581	13.7929	10.1549	419165	#FFE4B3,black	chr20
360	RPN2	1.06912	0.448485	0.586092	7.13742	7.23384	7.47895	7.66999	7.03044	6.55429	7.30897	7.05008	6.92551	7.03622	7.08543	6.92414	6.77296	6.89692	7.20587	7.28248	7.04282	7.46457	7.28936	7.46538	7.4857	7.2527	178.651	207.097	129.297	94.1149	158.107	131.652	119.453	132.532	133.448	119.975	107.544	118.761	145.293	155.149	129.789	176.987	154.085	177.139	175.15	150.202	419177		chr20
361	YWHAB	1.24507	1.63745e-07	0	6.45154	6.76776	6.56718	6.46834	6.64541	6.42033	6.32407	6.36507	6.49445	6.43058	6.40705	6.36188	6.639	6.74629	6.76755	6.74845	6.69375	6.80954	6.81653	6.8824	6.71804	6.83953	94.489	89.4766	98.7782	85.6756	79.39	81.5094	88.3443	86.7507	83.0139	80.9297	97.9226	106.885	106.967	106.839	101.685	112.03	110.75	117.919	102.469	112.553	419190		chr20
362	ADA	0.586961	0.0298512	0.0736844	3.72226	2.95359	4.37248	3.73634	2.89298	3.2539	3.16742	4.59226	2.67737	4.56557	3.20306	3.10115	2.49714	2.91901	2.62347	3.43078	2.30594	3.00866	2.99709	3.62185	2.6506	2.95341	19.8416	12.5911	6.40505	8.64543	8.01264	23.1425	5.34196	23.0385	8.12375	7.55028	4.60561	6.59814	5.10932	9.81319	3.90665	7.10599	6.91979	11.4003	5.17693	6.68396	419194	#B0E0E6,black	chr20
363	SERINC3	1.0306	0.70842	0.815446	6.32193	6.36541	6.5302	6.1385	6.57497	6.62676	6.25145	6.39539	5.91979	6.14847	6.22307	6.25595	6.22047	6.0544	6.37226	6.31992	5.90803	6.35589	6.43367	6.30896	6.54217	6.90508	92.0701	70.9834	94.0248	99.0017	75.4432	83.2618	58.9895	71.1628	72.9571	75.1309	73.0131	65.7856	81.0922	79.1264	58.5623	81.5331	84.7039	78.915	90.5988	117.836	419196		chr20
364	SLC17A9	0.921258	0.383838	0.521404	3.65139	3.53306	4.30805	3.68148	3.55862	3.88952	3.68751	3.69538	3.36738	3.31113	3.27326	3.4141	3.6768	3.50267	3.64171	3.01189	3.75677	3.56206	3.62076	3.74126	3.43131	3.21691	18.9345	12.0902	10.7466	13.9843	11.9245	11.9663	9.23203	9.0873	8.57713	9.62129	11.7003	10.3868	11.3762	7.08912	12.4166	10.8957	11.2032	12.472	9.61368	8.22302	419236		chr20
365	DDX27	1.064	0.277831	0.416545	4.04403	4.13353	4.27098	3.9591	4.00034	4.15678	4.14333	3.93653	3.90198	4.00329	3.9078	4.11119	4.0989	4.4356	4.16186	3.88897	4.26794	4.38428	4.22131	3.86918	4.03958	3.82449	18.4346	14.8778	14.9533	17.0406	16.7282	14.3258	13.8189	15.302	13.8656	16.2185	16.0136	20.7399	16.7453	13.8572	18.1179	20.035	17.5006	13.725	15.1748	13.0511	419308		chr20
366	NELFCD	1.03877	0.615784	0.743956	3.48358	3.53845	2.97822	3.08718	3.53193	3.33956	3.50016	3.64159	3.67349	3.62484	3.36375	3.86818	3.55549	3.41386	3.36076	3.22793	3.31532	3.56867	3.43378	3.68965	3.81224	3.86385	6.93257	7.67322	10.5316	9.23644	10.3505	11.4917	11.6528	11.5334	9.1982	13.5516	10.6763	9.70671	9.18599	8.39542	8.87919	10.9496	9.71991	11.9979	12.8262	13.4457	419312		chr20
367	STX16	1.09429	0.0108544	0.0329794	3.8686	3.99859	3.91523	3.83473	3.98112	3.90366	3.79579	3.90494	3.76969	3.99932	3.73897	3.81826	3.95019	4.07888	3.94873	3.75341	3.90378	4.09777	4.10096	4.06448	3.93834	4.10843	14.1874	13.5643	14.7427	14.137	12.933	13.9937	12.5213	15.2542	12.2246	13.0546	14.348	15.9775	14.3088	12.5245	13.853	16.2459	16.021	15.8574	14.0807	16.1104	419315		chr20
368	VAPB	0.93134	0.266466	0.402705	5.68292	5.5803	5.4307	5.31573	5.97548	5.78296	5.60167	5.69573	5.47773	5.75547	5.63941	5.99914	5.70023	5.41814	5.5509	5.31495	5.43594	5.55923	5.65446	5.51839	5.67612	5.88845	42.433	39.692	61.7173	54.7139	47.7217	50.881	43.1608	53.9454	48.3533	62.7195	50.6095	41.9671	45.4593	38.9249	41.9427	46.5103	48.9414	45.1979	49.261	57.7403	419317		chr20
369	RTFDC1	1.31999	0.000163712	0	5.91623	6.31676	5.90023	6.17545	5.89044	5.94451	5.86532	5.87119	5.92336	5.70079	5.91482	5.93384	6.05252	6.50415	6.5242	6.3982	6.59013	6.35465	6.35941	6.23403	5.98388	6.0172	59.1419	72.8444	58.1249	61.3224	57.4926	57.5909	59.14	51.9123	58.7295	59.8969	64.8808	90.213	90.2139	83.5926	94.5737	81.4599	80.4062	74.8684	61.2042	63.218	419329	#FFE4B3,black	chr20
370	ICMT	1.10548	0.106551	0.200289	3.49914	3.64382	3.71107	3.47725	3.22634	3.51298	3.69063	3.47107	3.52774	3.5879	3.51662	3.17931	3.83887	3.97774	3.60808	3.60485	3.67855	3.60058	3.35623	3.55726	3.79011	3.29148	12.1813	10.3637	8.32982	10.5438	11.9524	10.0993	10.4358	11.218	10.3381	8.02581	13.2111	14.8259	11.0911	11.2003	11.7084	11.2173	9.15813	10.8593	12.6141	8.71267	419373		chr21
371	WRAP73	0.860405	0.0264227	0.065619	2.44529	2.22838	2.12156	2.60764	2.36056	2.09347	2.21741	2.49235	2.63073	2.60009	2.75379	2.41531	2.19964	2.10905	2.26392	2.18021	1.91716	2.08606	2.41334	2.293	2.48308	2.25594	3.37714	5.20343	4.12171	3.31054	3.66365	4.63148	5.14766	5.14879	5.6904	4.31747	3.56521	3.33178	3.76686	3.54343	2.7512	3.27314	4.28942	3.93312	4.51199	3.74271	419383		chr21
372	RER1	0.961555	0.609156	0.738143	5.73998	5.68342	6.16762	5.62772	6.00304	5.75207	5.66491	5.89583	5.27551	5.76344	5.56582	5.47225	5.03867	5.60533	5.82707	5.67302	5.58594	5.82532	5.94946	5.80003	5.72516	5.6268	71.3822	49.5137	62.9262	53.5355	49.905	58.5995	37.3834	54.2519	45.8976	43.223	31.6248	47.9199	55.2617	50.1717	46.6478	56.133	60.2733	55.1566	50.9977	47.995	419397		chr21
373	MIB2	0.569017	9.61052e-05	0	5.91018	5.09672	6.27066	6.25388	5.49444	5.84933	6.23584	5.3248	5.67563	6.16954	5.8224	5.64345	5.52321	5.6899	5.22732	4.99187	5.08625	4.93566	4.94832	4.90772	4.71405	4.55974	76.7382	76.9458	43.9338	57.335	74.6158	39.1189	49.6559	72.2027	55.0301	48.796	44.6499	50.8718	36.124	30.9148	32.6985	29.8389	29.6097	29.2564	24.7946	22.3824	419408	#B0E0E6,black	chr21
374	SDF4	1.50083	6.8789e-07	0	4.75893	5.34469	4.97964	4.77645	4.81106	4.7087	4.76628	4.73724	4.81719	4.45696	4.84164	4.63605	5.08048	5.51891	5.55031	5.17365	5.27938	5.39976	5.60695	5.36895	5.16517	5.19854	30.7693	26.9965	26.9807	25.4594	26.3049	25.6976	26.9394	21.3397	27.391	23.7706	32.5887	45.0712	45.4478	35.1984	37.5312	41.5338	47.3307	40.6472	34.2771	35.415	419423	#FFA07A,black	chr21
375	PGD	1.50707	8.3823e-06	0	4.56895	5.1607	4.90353	4.71917	4.26191	4.82038	4.49365	4.5566	4.64292	4.39002	4.38929	4.36987	4.8422	5.17002	5.42848	5.14208	5.27949	5.4498	5.14966	5.15076	4.92394	4.94083	29.1355	25.9034	18.1224	27.5859	21.6031	22.5555	23.7611	20.325	19.7492	19.5972	27.4756	35.1744	41.6886	34.4142	37.5365	43.032	34.2018	34.8006	28.8467	29.4586	419450	#FFA07A,black	chr21
376	PQLC2	0.929689	0.313097	0.456197	3.43292	3.32774	3.01764	3.50738	3.30903	3.40305	3.45458	3.22679	3.52025	3.38611	3.81264	3.55246	3.62413	3.44071	3.31209	3.22594	3.27703	3.01275	3.38197	3.08052	3.70855	3.03645	7.15152	10.5987	8.88086	9.69511	9.99705	8.37032	10.3785	9.62129	12.9246	10.6915	11.2467	9.90716	8.84901	8.38216	8.62127	7.12899	9.34269	7.52208	11.8694	7.13949	419472		chr21
377	NFU1	1.29999	4.93124e-06	0	5.00468	5.38318	5.15818	4.83326	4.81399	4.98006	5.09997	4.89499	5.08756	5.18842	5.05953	4.87137	5.31115	5.24423	5.46184	5.48966	5.62692	5.34127	5.36949	5.41419	5.28228	5.24351	34.9548	28.1229	27.0373	30.9348	33.4103	28.7824	32.6984	36.0851	32.0197	28.159	38.4121	37.0859	42.6824	44.0626	48.0268	39.8456	39.9928	41.9751	37.2585	36.5668	419513	#FFE4B3,black	chr22
378	CHMP7	0.993361	0.912236	0.96784	4.56115	4.55154	4.25983	4.50329	4.35193	4.65304	4.63159	4.93272	4.43555	4.69587	4.60245	4.42458	4.46718	4.93124	4.59024	4.44517	4.51396	4.63568	4.65348	4.41119	4.30935	4.46116	18.2887	22.1591	19.3547	24.4516	23.8694	29.5708	20.4481	25.351	23.0578	20.3946	20.9585	29.6547	22.8767	20.8467	21.6685	24.0435	23.9586	20.4417	18.4939	20.8441	419535		chr22
379	ZNF593	0.888991	0.154325	0.264986	6.62768	6.45792	6.45447	6.4698	6.24229	6.79175	6.63294	6.68794	6.14251	7.03989	6.98873	6.56124	6.37858	6.5973	6.4561	6.61324	6.77603	6.56202	6.40328	6.09928	6.25733	6.31431	87.3132	89.5662	74.4538	111.121	98.5814	102.204	69.003	132.854	124.741	93.0721	81.5845	96.2995	86.0025	97.1913	107.713	94.2102	82.9151	68.1074	74.1806	77.9004	419549		chr23
380	SNRNP40	1.01525	0.822508	0.906233	2.89165	2.91348	3.0225	2.60979	3.20513	2.52814	3.14963	3.00483	3.00732	2.45774	2.61932	3.07234	3.11254	2.933	3.05826	3.09905	2.80902	2.8078	2.90996	2.79857	2.80157	2.74495	7.17596	5.2236	8.19582	4.83063	7.9005	7.03378	6.9765	4.57938	5.08955	7.38299	7.59265	6.67012	7.26341	7.59093	5.95779	6.05	6.45891	6.00687	5.86534	5.65275	419556		chr23
381	HNRNPR	0.816867	0.00112259	0.00460704	5.73709	5.44526	5.6275	5.53453	6.06006	5.72737	5.70652	5.70275	5.62178	5.67372	5.63826	5.98857	5.49621	5.47389	5.438	5.22373	5.23448	5.37091	5.60758	5.29682	5.6019	5.63625	48.7797	46.3522	65.5043	52.6081	51.3941	51.1341	47.7991	50.9187	48.3143	62.2548	43.8033	43.6597	41.9619	36.4788	36.3454	40.6969	47.3447	38.6215	46.7405	48.3182	419570		chr23
382	ZDHHC18	0.721217	0.00108654	0.00460704	2.84291	2.37141	3.24009	2.83338	2.8734	2.53976	2.7174	2.90602	2.81332	2.63177	2.43391	3.22107	2.71945	2.57555	2.142	2.04306	2.21368	2.26785	2.12089	2.37326	2.73521	2.32729	8.50362	6.25956	6.30741	4.87515	5.59589	6.50172	5.97476	5.28998	4.35677	8.29498	5.54429	4.98622	3.37868	3.132	3.60582	3.84836	3.31686	4.21706	5.56073	3.98139	419575	#E0FFFF,black	chr23
383	NUDC	1.03805	0.510063	0.648291	5.61175	5.66563	5.56884	5.62282	5.24182	5.40732	5.62732	5.63218	5.63661	5.67478	5.81175	5.80593	5.37846	5.44923	5.63016	5.81973	5.83455	5.95881	5.55535	5.78243	5.66767	5.46414	46.7966	49.3403	36.7154	41.9448	48.5958	48.6453	48.3029	50.9579	54.6168	54.7324	40.2909	42.9032	48.0834	55.6486	55.6108	61.67	45.625	54.4749	48.9673	42.7706	419578		chr23
384	ADPRHL2	0.961011	0.411116	0.548085	4.02534	3.96796	4.09788	3.94683	4.04026	4.03024	4.10217	4.13313	3.97316	4.09733	3.78459	4.01575	3.78641	4.25159	4.07251	4.05943	3.97687	3.9672	4.13985	3.85712	3.52528	3.91863	16.2371	14.7414	15.4013	15.5252	16.2292	16.563	14.5696	16.3973	12.649	15.1166	12.6999	18.1366	15.6802	15.72	14.6246	14.7547	16.4856	13.6018	10.3225	13.9998	419626		chr23
385	TMEM39B	0.980628	0.816345	0.90069	2.19283	2.16461	2.03239	1.91182	2.3648	2.64825	2.23196	1.59822	2.22048	2.14777	2.05158	2.45516	1.9161	1.9791	1.90354	2.26232	2.08165	2.14597	1.83982	2.45776	2.48148	2.3957	3.11407	2.82956	4.13727	5.32814	3.71049	2.03013	3.62652	3.49322	3.1121	4.467	2.75117	2.95819	2.71374	3.80908	3.20531	3.4533	2.55464	4.52841	4.50857	4.22663	419650		chr23
386	YARS	1.36062	0.0255506	0.065619	4.53466	4.97892	4.87175	4.47766	3.77382	4.24221	4.36246	4.54753	4.06103	4.78581	5.12988	4.60696	4.42206	4.91722	4.3269	5.05515	5.59665	5.33111	5.27456	4.65244	4.88597	4.82368	28.478	21.7565	12.6334	18.149	19.6383	22.4079	15.5414	27.0501	33.6761	23.2771	20.2806	29.3598	18.8901	32.343	47.0161	39.5535	37.3879	24.3453	28.0737	27.0837	419666	#FFE4B3,black	chr23
387	PNRC2	0.458488	1.1478e-06	0	6.89141	5.76637	6.97595	6.40941	7.18549	7.04778	6.7818	6.98253	6.30838	7.12842	6.55933	7.214	5.90004	5.16837	5.95909	5.64311	5.2929	5.48085	5.62347	5.85504	6.07297	6.28708	125.762	85.8512	144.086	132.888	109.404	125.583	77.5343	141.32	92.3701	146.901	58.2703	35.1396	60.6463	49.1239	37.8844	44.0033	47.8737	57.3449	65.1616	76.4261	419688	#87CEEB,black	chr23
388	EI24	0.51497	2.84392e-06	0	5.82557	4.86813	5.7204	5.42109	5.89281	6.1234	5.68132	5.95559	5.3676	5.54522	5.92776	6.32521	4.89471	4.88294	4.62718	4.66741	4.8477	5.13178	4.87922	4.79501	5.23962	4.57541	52.0883	42.7683	58.2254	69.5328	50.4861	61.1196	39.9168	46.4916	59.2784	78.8817	28.5274	28.6505	23.489	24.4872	27.5627	34.3278	28.1789	26.9822	36.1389	22.6385	419711	#B0E0E6,black	chr24
389	APLP2	1.24721	0.000179965	0	6.44012	6.75883	6.6616	6.6654	6.34513	6.16672	6.34139	6.40761	6.5791	6.61744	6.3536	6.14709	6.7663	6.94648	6.72919	6.80666	6.80744	6.56872	6.87424	6.71251	6.58691	6.74778	100.947	102.715	80.029	71.7043	80.3609	83.9786	93.7441	98.8824	79.9579	69.5964	107.049	122.943	104.134	111.279	110.105	94.654	115.311	104.709	93.4781	105.556	419727		chr24
390	RBM7	1.24868	0.000227049	0	4.20287	4.52327	3.88489	3.88348	4.29206	4.01862	4.27953	4.39762	4.06317	4.40614	4.47142	4.18811	4.61522	4.5781	4.69554	4.33095	4.56819	4.46053	4.49209	4.46022	4.54301	4.45644	13.8743	14.0731	18.5278	15.3972	18.4843	20.0973	15.5688	20.5554	20.9705	17.1605	23.3339	22.9986	24.6876	19.1834	22.5391	21.1795	21.3182	21.1809	21.9276	20.7746	419760		chr24
391	TRAPPC4	0.996817	0.970506	1	5.31502	5.31042	5.85634	5.57634	5.34754	4.96483	5.33168	5.14276	5.414	5.09906	5.20662	4.95686	5.32975	5.71981	5.46403	5.29947	5.58147	5.05315	5.21223	5.21741	5.08528	4.95737	57.3314	47.7349	39.5843	30.6007	39.4056	34.3627	41.2557	33.8606	35.5634	29.9389	38.9227	51.9565	42.7476	38.4978	46.5049	32.4534	35.7576	36.4975	32.3712	29.806	419788		chr24
392	SDHD	0.939037	0.0506313	0.112547	6.93896	6.84822	6.91849	7.04898	6.84176	6.84521	6.79245	6.91231	7.10608	7.02258	7.04084	6.82201	6.85379	6.81528	6.69613	6.92765	6.81356	6.97323	6.79327	6.85625	6.84553	6.88946	120.818	134.308	113.325	115.359	110.224	119.57	135.518	131.269	129.36	111.708	113.802	112.171	101.749	121.102	110.574	125.613	108.959	115.786	112.024	116.548	419793		chr24
393	EIF2D	1.23537	0.000253825	0	4.05233	4.35727	4.20995	4.00496	4.08244	3.77754	3.89704	4.0743	3.84941	4.30133	3.92795	4.29273	4.121	4.33808	4.41189	4.4859	4.28827	4.41552	4.34855	4.52899	4.21836	4.37073	17.6309	15.3929	15.8872	12.8735	13.9467	15.8616	13.2874	19.0427	14.0735	18.5273	16.2753	19.3201	20.1031	21.4708	18.388	20.4967	19.2056	22.2617	17.3078	19.5199	419845		chr26
394	SLC16A1	0.500207	0.000173696	0	6.62768	5.62828	5.90436	5.32778	6.79712	6.92923	6.63729	6.26868	6.68806	6.82765	6.98964	7.07986	5.83346	5.8369	5.06006	5.25287	5.68257	5.35145	5.51362	5.39097	6.26805	5.70209	59.3147	40.0428	109.845	122.321	98.8802	76.1768	101.184	114.534	124.828	133.771	55.5981	56.4395	32.0558	37.2448	49.9451	40.142	44.2913	41.297	74.7482	50.6157	419875	#B0E0E6,black	chr26
395	SIKE1	0.948456	0.484911	0.622933	5.85982	5.78347	6.27812	5.892	5.80376	6.00967	5.78212	5.87309	5.45206	5.9447	5.76753	5.64313	5.52363	6.16716	5.9116	6.08221	5.51802	5.63548	5.90687	5.8252	5.46891	5.5991	77.145	59.668	54.678	64.196	54.2136	57.6677	42.3802	61.6492	52.9349	48.7837	44.6612	71.2112	58.6559	66.9527	44.4553	49.0905	58.4892	56.1457	42.5313	47.062	419887		chr26
396	NFYA	0.722244	3.36032e-05	0	3.83093	3.36149	3.80701	3.66042	4.07812	3.72541	3.69286	4.2057	3.68087	3.67063	3.76741	3.90568	3.60235	3.42576	3.30775	3.08249	3.16557	3.24773	3.30524	3.48766	3.41743	3.49273	13.0877	11.9012	15.8393	12.3745	11.9726	17.4685	11.7166	11.9393	12.4915	13.9343	11.0611	9.79592	8.81749	7.49481	7.90411	8.56778	8.80491	10.3013	9.51157	10.1669	419917	#E0FFFF,black	chr26
397	MED20	0.788748	0.00672271	0.0229857	3.70992	3.36755	3.26151	3.36749	3.64779	3.75724	3.62315	3.83658	4.03346	3.6087	4.14698	3.58387	3.39733	3.6542	3.20296	3.05136	3.6484	3.39631	3.23937	3.37313	3.28421	3.31798	8.65319	9.53168	11.4959	12.6717	11.3605	13.2994	15.24	11.3948	16.5554	10.9481	9.46315	11.6472	8.12984	7.31333	11.4457	9.60478	8.36759	9.43866	8.58454	8.89296	419926	#E0FFFF,black	chr26
398	CD79B	1.20261	0.111683	0.20711	0.978673	1.24484	0.957085	0.946528	0.56051	1.13919	1.39099	0.426248	1.32429	0.917362	1.18835	0.606502	0.949724	0.962308	1.33959	1.55004	1.00283	0.999161	0.951888	0.825312	1.81121	1.65159	0.949191	0.951275	0.472288	1.21803	1.62784	0.344369	1.49066	0.907266	1.26555	0.519492	0.923275	0.953915	1.51723	1.93343	0.994603	1.00769	0.924905	0.779829	2.47373	2.12593	419940		chr27
399	mettl2a	0.997078	0.970393	1	3.34035	3.33613	3.35859	3.67924	3.53425	3.42876	3.03021	3.22233	2.95666	3.54973	3.16576	3.30935	3.21749	3.5872	3.24124	3.82542	3.38421	3.41181	2.98399	3.3356	3.04082	3.12363	9.32336	12.0628	10.5508	9.88673	7.19496	8.34139	6.69761	10.8946	7.89122	8.87817	8.23781	11.0722	8.37719	13.2143	9.36404	9.71765	6.8485	9.16908	7.09814	7.64704	419948		chr27
400	LIMD2	1.2241	0.0720328	0.147803	2.56147	2.85319	2.43874	2.85775	1.84412	2.13194	2.72714	2.52272	3.22738	2.36155	2.7239	2.29505	2.58762	2.81029	3.16407	3.14317	3.01727	2.46231	2.765	2.56668	3.2127	2.54505	4.45514	6.38508	2.57974	3.42986	5.64083	4.75158	8.29388	4.21766	5.54932	3.89102	4.972	6.04402	7.8947	7.85695	7.04049	4.54818	5.74699	4.96579	8.13603	4.79277	419955		chr27
401	CDC27	1.17446	0.00148642	0.00460704	4.52487	4.75686	4.66919	4.39851	4.51861	4.40708	4.43518	4.74244	4.32656	4.69499	4.41308	4.57687	4.64713	4.87799	4.85748	4.70626	4.5777	4.82162	4.82989	4.76769	4.5174	4.91036	24.6164	20.54	21.8475	20.4648	20.7047	25.7936	18.8862	25.3368	20.0965	22.7764	23.8755	28.5447	27.736	25.1806	22.6919	27.4885	27.2048	26.4513	21.5181	28.8248	419960		chr27
402	BECN1	0.630929	8.49791e-06	0	5.19161	4.52716	5.45573	4.82613	5.53165	5.01056	5.12293	5.25138	4.86858	5.33552	4.88247	5.41542	4.51463	4.34659	4.49208	4.34571	4.41979	4.56554	4.76064	4.54789	4.65407	4.57144	43.1852	27.9724	45.1113	31.6125	33.9609	37.1275	27.9548	40.0557	28.2084	41.5193	21.6903	19.4437	21.3026	19.3923	20.2331	22.8582	25.8799	22.575	23.7523	22.5768	420018	#B0E0E6,black	chr27
403	NKIRAS2	0.867384	0.107315	0.200289	5.00961	4.80436	4.99942	4.93254	4.01273	5.08023	5.20859	5.0924	4.94365	5.26851	5.23165	4.98433	5.16955	5.12874	4.69649	4.75123	4.67171	4.5638	4.95204	4.34946	4.77605	4.79204	31.2062	30.1892	15.0888	33.2256	36.0994	33.1492	29.5015	38.1936	36.209	30.5355	34.7299	34.1543	24.6983	26.0104	24.2852	22.8296	29.6944	19.5463	25.9371	26.4731	420032		chr27
404	NT5C3B	0.703057	0.000625632	0.00460704	4.91371	4.40543	4.46996	4.64191	4.49068	5.12788	5.2002	5.16625	4.80131	5.27794	4.66663	5.0043	3.96989	4.27262	4.31254	4.64766	4.43091	4.60748	4.53532	4.32823	4.42885	4.40748	21.3132	24.4964	21.4094	34.37	35.8831	34.9423	26.6376	38.4431	24.1509	30.9765	14.5541	18.4213	18.6937	24.1387	20.399	23.56	21.9941	19.2447	20.1762	20.045	420034	#E0FFFF,black	chr27
405	SMARCE1	1.19434	0.00259771	0.0114382	4.39271	4.64892	4.41872	4.39055	4.22127	4.38786	4.41209	4.33701	4.44859	4.37074	4.5969	4.31353	4.71588	4.89839	4.86265	4.68711	4.82703	4.64117	4.52135	4.43251	4.47626	4.30496	20.5337	20.4188	17.5922	20.1794	20.3598	19.2295	20.6431	20.0363	22.9658	18.8095	25.0912	28.9644	27.8408	24.8349	27.1643	24.1387	21.7739	20.7606	20.887	18.6022	420047		chr27
406	MVP	0.887154	0.15468	0.26585	3.94641	3.77367	3.7958	4.20506	3.32282	3.99772	4.13749	3.7152	4.10019	4.16531	3.86438	3.95062	3.31848	3.22148	3.67209	4.1268	4.06216	3.66899	3.85046	3.75007	3.94258	3.86483	12.9807	17.8194	8.97439	15.1551	16.6555	12.146	16.0049	17.2328	13.427	14.4056	8.90459	8.37176	11.6372	16.5186	15.5779	11.8127	13.3076	12.5569	14.1265	13.4517	420049		chr28
407	LSM7	0.800644	0.0166891	0.0470121	3.67838	3.35761	3.56189	3.40152	4.1921	3.48965	3.52764	3.6341	3.65755	3.68366	3.51338	3.93569	3.20118	2.96377	3.46739	3.52989	2.92217	3.13262	3.21161	3.61225	3.53314	3.75216	10.8865	9.78229	17.2243	10.3582	10.5688	11.427	11.5135	12.0548	10.3132	14.2487	8.1327	6.83798	9.96758	10.5825	6.52168	7.83382	8.18911	11.3194	10.3918	12.3689	420055		chr28
408	rnf126	1.15599	0.00372015	0.014542	3.41659	3.62571	3.45603	3.43677	3.06424	3.51999	3.49644	3.4297	3.60384	3.35358	3.08673	3.60951	3.55589	3.68801	3.63197	3.51175	3.55694	3.62511	3.65514	3.47628	3.78862	3.73668	10.0458	10.0486	7.33821	10.5994	10.3213	9.78549	11.056	9.38715	7.4155	11.1625	10.6794	11.9469	11.2936	10.4378	10.6811	11.4263	11.4984	10.2118	12.6011	12.2262	420085		chr28
409	COPE	1.20096	0.0236977	0.0616635	5.96268	6.22687	6.12018	6.01657	6.02696	5.75393	6.05084	6.26859	5.92701	5.82426	5.7881	5.75575	5.63581	6.48196	6.52107	5.90367	6.41665	6.38376	6.37499	6.09462	6.22727	5.97692	69.0455	65.1453	63.9932	53.6111	65.519	76.1714	59.2927	56.638	53.7066	52.8251	48.352	88.8205	90.0164	59.0441	83.7446	83.1402	81.2907	67.8808	72.6392	61.4497	420117		chr28
410	PEX11G	0.83063	0.0689992	0.142972	4.15981	3.89209	3.81301	3.73458	3.79762	3.88923	4.1035	4.55322	4.0903	4.44707	4.39904	4.46215	3.63093	3.95601	3.0569	4.16203	3.89261	3.7167	3.88784	4.16585	3.91691	4.20797	13.1496	12.5904	12.8619	13.9876	16.2452	22.4994	15.8867	21.1668	19.8998	20.962	11.2995	14.5923	7.24776	16.9523	13.7376	12.2445	13.6818	17.085	13.8563	17.332	420131		chr28
411	CHERP	0.788314	0.00210712	0.00814867	3.56995	3.22679	3.46445	3.38008	3.7335	3.60323	3.63309	3.60944	3.63601	3.21714	3.40642	3.89787	3.59341	3.19334	3.17151	3.03362	2.95816	2.99763	3.06677	3.2024	3.57331	3.31567	10.1096	9.62082	12.2615	11.2862	11.4454	11.2163	11.3293	8.44891	9.50554	13.8548	10.9883	8.18905	7.9339	7.21149	6.71241	7.04439	7.31175	8.27316	10.7161	8.87822	420144	#E0FFFF,black	chr28
412	MYDGF	0.907872	0.20177	0.325239	6.44969	6.31025	6.56453	6.81198	6.37142	5.99446	6.44086	6.63191	6.26314	6.55396	6.42038	6.28641	5.84131	6.19372	6.60044	6.5528	6.435	6.57852	6.35838	6.09383	6.07379	6.17587	94.3118	113.796	81.52	63.5205	86.1671	98.2722	75.11	94.5785	83.797	76.7548	55.9061	72.5567	95.1604	93.1625	84.8262	95.3035	80.3448	67.8457	65.2005	70.682	420161		chr28
413	TNFAIP8L1	2.1255	6.07066e-08	0	2.69881	3.78661	2.48898	3.07547	2.32827	2.50177	2.75176	2.37924	3.27811	2.37784	2.49408	2.94994	3.42631	3.408	3.94739	4.01752	3.90198	3.51927	3.79524	3.9418	3.88815	3.86217	4.6512	7.60028	4.00624	4.7283	5.75682	4.20749	8.61987	4.28325	4.58028	6.69947	9.67717	9.66247	14.3022	15.2385	13.841	10.5461	12.7758	14.477	13.5783	13.4311	420162	#FF6347,black	chr28
414	cpa6	1	1	1	0	0	0	0	0	0	0	0	0	0	0	0	0	0	0	0	0	0	0	0	0	0	0	0	0	0	0	0	0	0	0	0	0	0	0	0	0	0	0	0	0	0	420171		chr2
415	RPL7	1.20693	0.00173607	0.00814867	9.25335	9.52469	9.28952	9.24259	9.36258	9.15936	9.20434	9.25165	8.98318	9.4319	9.51952	8.99738	9.24927	9.6688	9.53701	9.74866	9.55073	9.70267	9.50995	9.39969	9.3512	9.44943	629.209	618.064	655.104	577.713	590.917	609.175	500.443	701.728	725.56	508.091	603.003	816.977	735.115	861.857	742.897	838.732	721.793	679.869	640.806	692.14	420182		chr2
416	FABP5	1.80246	0.000306018	0	3.07824	3.92821	2.54905	2.89405	2.46555	3.54993	1.8715	3.34936	3.74192	3.01538	3.56924	2.75511	4.12648	3.03257	3.71667	3.80446	4.40973	4.25318	3.82125	3.82539	4.04363	3.84176	4.8922	6.58838	4.50575	10.843	2.67126	9.20134	12.2671	7.21874	10.7596	5.72614	16.3477	7.22086	12.0369	13.0103	20.1006	18.202	13.0238	13.2803	15.2324	13.2255	420197	#FFA07A,black	chr2
417	OTUD6B	1.27397	7.69101e-05	0	4.70664	5.05597	4.63298	4.72156	4.85221	4.90401	4.62384	4.42419	4.65484	4.69237	4.76166	4.7443	4.94842	5.07681	5.31211	4.90163	4.86111	4.93885	5.3017	4.9605	5.07151	5.10738	23.9834	25.9478	27.7911	29.2914	23.7375	20.49	23.9666	25.294	25.8614	25.7015	29.6517	32.9114	38.3798	28.9779	27.8336	29.9022	38.1151	30.3783	32.0631	33.187	420222	#FFE4B3,black	chr2
418	MTERF3	1.22583	0.0288597	0.0716122	4.22474	4.51849	4.22044	4.19885	4.595	4.35755	3.97966	4.10593	4.10955	4.00322	4.4327	4.12164	3.73939	4.82358	4.67543	4.8265	4.37227	4.5913	4.62737	4.7488	4.27351	4.15664	17.7681	17.7527	23.0913	19.7373	14.828	16.2354	16.1102	15.306	20.3884	16.3426	12.2582	27.4493	24.3317	27.4547	19.549	23.2832	23.5129	26.0911	18.0184	16.6877	420237		chr2
419	EIF3E	0.883869	0.0823826	0.163312	7.44964	7.27154	7.39457	7.27782	7.53914	7.55159	7.308	7.54409	7.04115	7.72797	7.52556	7.47553	7.39002	7.75353	7.17028	7.27713	7.3687	7.29382	7.18158	6.99189	6.85566	7.24754	168.447	157.578	184.383	188.866	158	185.821	129.504	214.68	181.41	176.289	165.481	215.859	141.726	154.572	162.935	157.123	142.918	127.303	112.812	149.661	420272		chr2
420	DERL1	0.97832	0.749956	0.84828	6.37749	6.34587	6.64416	6.69543	6.56105	6.12753	6.28654	6.39896	6.22277	6.35771	6.17297	6.17233	6.01865	6.41113	6.71394	6.11293	6.24623	6.29318	6.54889	6.09315	6.36189	6.50441	99.7197	104.888	93.1122	69.7535	77.3248	83.4701	73.0098	82.4242	70.4323	70.8432	63.3501	84.5197	103.032	68.4174	74.2992	78.0229	91.8299	67.8129	79.8367	89.0165	420350		chr2
421	SSPO	0.987635	0.056616	0.122665	0.0347541	0.0168039	0.0444541	0.0176439	0.0103414	0.00939131	0.0646797	0.00882142	0.0388105	0.089871	0.0278989	0.0334345	0.0281605	0.0314774	0.0169593	0.0146607	0.016212	0.0139788	0.0105503	0.0149577	0.0145112	0.00639259	0.0317163	0.0130014	0.00712016	0.00678427	0.0461179	0.00615317	0.0267688	0.0659791	0.0190907	0.0232556	0.0193844	0.0222913	0.011544	0.0102977	0.0110581	0.00994617	0.00714573	0.0106496	0.0096302	0.00430002	420367		chr2
422	ARF1	1.08721	0.177373	0.293535	7.70912	7.82974	7.82324	7.82491	7.83327	7.83518	7.5777	7.92224	7.31553	7.69964	7.48195	7.66785	7.43218	8.08956	8.05449	7.83078	7.68326	7.8751	7.95805	7.91897	7.70459	7.62074	227.076	230.708	226.306	230.114	190.685	241.807	156.839	210.498	175.974	201.569	170.414	272.738	262.437	227.348	202.872	235.581	245.523	242.957	203.996	194.136	420398		chr2
423	CCDC12	0.654053	0.00265471	0.0114382	4.18628	3.57376	3.66544	4.04519	4.338	4.25618	4.44166	4.08175	4.14394	3.93861	3.89223	4.7548	4.487	3.74645	3.55035	3.38371	3.19241	3.34764	3.276	3.13345	3.7125	3.34782	11.7735	15.8486	19.1618	18.3237	20.799	15.9485	16.528	14.5845	13.7078	25.9027	21.2694	12.4841	10.6137	9.46754	8.06978	9.25536	8.6062	7.84342	11.8941	9.09736	420402	#B0E0E6,black	chr2
424	GTPBP4	1.00732	0.946794	0.993637	5.31198	5.3225	5.39269	4.73598	5.68539	5.4882	5.11911	4.95564	4.88594	5.32485	5.45344	5.72772	5.48573	5.88494	5.72764	5.38168	5.01798	5.43045	5.0706	4.98546	4.85079	4.99588	41.3011	26.2267	50.2944	44.4156	33.8702	30.0613	28.3015	39.7642	42.3874	51.7933	43.4816	58.3776	51.5198	40.8137	31.1423	42.451	32.3197	30.9295	27.3632	30.6396	420458		chr2
425	RAB18	0.950399	0.17755	0.294584	5.88369	5.81029	5.99514	5.94803	5.91786	5.93569	5.79387	5.84866	5.78577	6.03688	5.87266	5.66437	5.79652	5.80856	5.9381	5.68379	5.6743	5.6106	6.01385	5.78604	5.87359	5.86903	63.2286	62.0704	59.2605	60.9383	54.6653	56.6826	53.6715	65.7819	57.0123	49.5221	54.1701	55.3201	59.7615	50.5556	49.6564	48.2343	63.0682	54.6158	56.6306	56.9518	420483		chr2
426	ACBD5	0.6991	0.000726292	0.00460704	6.48057	5.96414	6.32897	5.98806	6.735	6.33639	6.36419	6.44358	6.12245	6.5901	6.5666	7.03984	5.81292	5.92853	5.58782	5.9075	6.08919	5.86672	6.03502	6.04316	6.02798	6.24492	79.9532	63.8552	105.173	80.7714	81.6555	86.1233	68.0393	96.9984	92.8453	130.083	54.798	60.2059	46.6583	59.2042	66.5331	57.8009	64.0111	65.4686	63.1331	74.1982	420488	#E0FFFF,black	chr2
427	APBB1IP	1.5957	0.021893	0.0573754	2.3424	3.0166	1.9995	1.99449	1.66148	2.42095	2.739	1.76702	3.04309	2.15107	1.76509	3.009	2.42223	2.66223	2.77773	3.38386	2.37074	2.44722	3.1385	3.91481	2.60722	3.50229	3.02371	3.06243	2.15406	4.41185	5.69566	2.40651	7.17874	3.50993	2.36849	7.02357	4.32487	5.35719	5.80392	9.46468	4.13523	4.49051	7.74189	14.1805	5.00182	10.2513	420492	#FFA07A,black	chr2
428	BZW2	1.3529	0.000598579	0.00460704	4.33037	4.76642	4.62411	4.7073	4.20285	4.18601	4.07197	4.35982	4.59987	3.9668	4.24056	4.14026	4.66246	4.7796	5.03888	4.89729	5.03238	4.64946	4.63179	4.87822	4.34168	4.60885	23.8277	25.6743	17.3561	17.4156	15.8743	19.5519	23.0363	14.9023	17.7186	16.5673	24.1422	26.5967	31.5886	28.8865	31.4731	24.2838	23.586	28.6354	18.9358	23.1994	420594	#FFE4B3,black	chr2
429	IGF2BP3	1.03139	0.558439	0.691756	0.800314	0.8449	0.68037	0.936792	0.779347	0.803657	0.754074	0.770821	1.04649	0.785471	0.501886	0.87822	0.839831	0.594279	1.20899	0.691568	0.784302	0.758072	0.687345	0.876146	1.00169	0.905691	0.607815	0.935061	0.713627	0.75568	0.68928	0.707047	1.05601	0.738049	0.409949	0.834622	0.783323	0.513077	1.30098	0.617298	0.71555	0.697457	0.60384	0.842682	0.984994	0.86553	420617		chr2
430	TRA2A	0.892183	0.175978	0.292028	5.69875	5.53416	5.65185	5.64794	5.95686	5.47032	5.58317	5.68677	5.83943	5.44303	5.63163	5.97119	6.00162	5.38348	5.36981	5.27034	4.90457	5.28519	5.46194	5.61663	5.84248	5.86204	49.6268	50.2235	60.9127	43.8612	47.1008	50.5597	55.7465	43.2494	48.0879	61.4972	62.602	40.9473	39.9778	37.7094	28.7101	38.2923	42.7017	48.4527	55.4066	56.6747	420618		chr2
431	DFNA5	1.2432	0.00207122	0.00814867	0.455202	0.769259	0.407776	0.0466594	0.569002	0.502795	0.519005	0.467951	0.66102	0.36052	0.408673	0.52719	1.14853	0.95111	0.861265	0.814558	0.762772	0.53391	0.453991	0.782909	0.712818	0.530365	0.329987	0.0369426	0.481552	0.423485	0.434845	0.383654	0.575259	0.29156	0.322697	0.438963	1.20931	0.937606	0.809396	0.761037	0.690878	0.452195	0.365455	0.72651	0.627103	0.439497	420623		chr2
432	HIBADH	0.726957	0.00155223	0.00814867	5.62978	5.16972	5.99431	5.49426	6.06613	5.40712	5.53266	5.67621	5.64637	5.48462	5.30367	5.49517	4.93859	5.23415	5.41697	5.4891	4.80502	5.15927	5.28305	4.98945	5.48734	4.62958	63.1859	45.0443	65.7858	41.9359	45.4454	50.1833	48.6404	44.5386	38.1069	43.9327	29.4394	36.8218	41.3419	44.0462	26.73	35.0071	37.6061	31.0186	43.0991	23.5431	420632	#E0FFFF,black	chr2
433	RAB5A	0.76887	0.0803179	0.160275	5.49318	5.11399	5.5776	5.11611	6.02277	5.5774	5.10646	5.48469	5.2945	5.5308	5.28636	5.68587	4.75716	4.14307	4.53514	4.38118	4.88266	5.04206	4.86558	5.58524	5.85005	5.9137	47.0845	34.4297	63.8092	47.3115	33.5659	43.8205	37.896	46.0168	37.6416	50.2837	25.8423	16.7553	21.9756	19.9007	28.2641	32.1973	27.905	47.3852	55.7128	58.7825	420649	#E0FFFF,black	chr2
434	CNOT10	0.796256	0.00184515	0.00814867	3.05257	2.72387	2.89014	2.78188	3.39266	2.99797	3.07036	2.97988	2.98119	2.84379	3.04207	3.40401	2.83945	2.5889	2.56409	2.54283	2.80323	2.49205	2.71456	2.82385	2.96641	2.8244	6.45948	6.01091	9.47264	7.07316	7.42476	6.89606	6.83327	6.2892	7.16444	9.55034	6.11022	5.04294	4.86568	4.84291	5.92995	4.66472	5.5137	6.13066	6.69739	6.02963	420669	#E0FFFF,black	chr2
435	MRPL3	1.44971	1.36793e-05	0	4.91145	5.44721	4.99844	4.81822	4.93485	5.02251	4.81615	5.02162	4.90596	4.85425	5.137	4.5194	5.08044	5.05903	5.50316	5.71613	5.43672	5.66043	5.42253	5.60545	5.49908	5.33998	31.1869	27.821	29.4875	31.8881	27.2655	31.5146	28.7118	28.4203	33.8416	21.846	32.5867	32.498	43.9521	51.7213	41.9702	49.9572	41.5285	48.066	43.4648	39.1652	420686	#FFE4B3,black	chr2
436	ACAD11	0.532234	3.30318e-05	0	7.71751	6.80765	7.46181	7.09574	7.59852	7.92853	7.51894	7.5186	7.75886	8.08412	8.11987	7.79002	6.86266	6.84918	6.28418	6.91504	7.63638	6.86766	6.81344	6.50671	6.64085	6.14966	176.531	138.777	192.173	245.553	183.033	182.549	213.629	275.064	274.401	219.473	114.506	114.864	76.2227	120.041	196.358	116.683	110.504	90.6621	97.0659	69.3858	420689	#B0E0E6,black	chr2
437	TGM4	1.88993	0.446671	0.585142	2.94504	3.86338	0.521267	2.87271	0.484875	1.20384	1.25467	0.894341	5.4571	1.10226	3.6395	0.819022	2.66332	3.21396	4.59558	1.72387	6.35519	1.29111	2.69863	1.49031	2.76419	1.02937	0.444221	6.47587	0.395382	1.33017	1.39392	0.860482	42.587	1.18252	11.3479	0.757877	5.28986	8.32161	22.9835	2.3128	80.3124	1.46535	5.43873	1.83128	5.68247	1.02458	420706	#FFA07A,black	chr2
438	KIAA1143	1.00163	0.982926	1	3.80592	3.80827	4.07971	3.67118	3.87218	4.06639	3.46239	3.80411	3.79346	3.47001	3.80949	3.89314	3.47159	3.51241	4.05478	4.11184	3.85534	3.58968	3.3709	4.11264	3.84563	3.92041	16.0197	12.0022	13.598	15.9413	10.0582	12.9815	12.7472	10.2639	12.8887	13.804	10.0143	10.4649	15.4786	16.3377	13.3636	11.1272	9.2603	16.4279	13.1437	14.0202	420709		chr2
439	PDIA4	0.75508	0.142028	0.24956	9.09939	8.69409	9.37154	10.2301	9.03818	7.77144	9.24012	8.85864	9.02352	8.94416	8.79888	8.45216	7.74281	8.65224	9.01328	8.84128	8.58428	9.09319	8.57838	8.49998	8.711	8.83441	666.071	1226.35	522.986	220.137	605.776	463.672	514.666	500.14	439.897	347.875	211.591	403.321	511.023	459.036	379.699	549.387	377.95	363.944	410.802	451.568	420785	#E0FFFF,black	chr2
440	SLC12A7	0.856564	0.0240062	0.0616635	4.63015	4.40679	4.7846	4.53072	4.96998	4.66173	4.5127	4.63663	4.61418	4.4409	4.43123	4.63349	4.53248	4.1217	4.3821	4.41323	4.39004	4.08129	4.26815	4.45252	4.38307	4.88186	26.7479	22.6024	30.2421	24.6049	21.9023	23.8987	23.2764	21.0839	20.3649	23.7289	21.9759	16.492	19.6682	20.3683	19.8025	16.0548	18.1071	21.0644	19.5172	28.2429	420797		chr2
441	DTNBP1	1.024	0.801125	0.889645	4.12137	4.15558	3.62212	3.55574	4.21592	3.86596	4.08434	4.22275	3.69486	4.70335	4.38152	4.41456	4.08259	4.00671	4.1223	4.13024	3.82466	4.10625	4.10665	4.38953	4.19055	4.48782	11.3971	11.0091	17.5247	13.7492	16.0182	17.6888	11.836	25.4762	19.6458	20.2486	15.8219	15.1504	16.2646	16.5615	13.0585	16.3495	16.0862	20.1182	16.9595	21.2564	420840		chr2
442	BLOC1S5	0.950632	0.337593	0.472346	4.89531	4.82227	4.90817	4.78978	5.04856	4.66952	4.88322	5.01418	4.72066	5.03202	4.91111	4.92448	4.53053	4.44848	4.93605	5.0389	4.7939	4.81772	5.03487	4.65129	4.84409	4.99553	29.2323	27.2511	31.9894	24.7483	28.6093	31.347	25.1327	32.269	28.7947	29.2542	21.9421	20.9394	29.3421	31.9698	26.5211	27.4138	31.5092	24.3258	27.2396	30.6363	420866		chr2
443	TXNDC5	1.29148	0.0165612	0.0470121	3.97648	4.3455	4.1692	4.25572	4.06596	3.75474	3.82562	3.85313	4.44035	3.67959	3.83972	3.65529	3.78293	4.19189	4.64163	4.3803	4.5345	4.54527	4.74709	4.45387	4.01841	3.80403	17.1119	18.5008	15.6955	12.6557	13.2248	13.4651	20.524	12.029	13.1793	11.5524	12.6657	17.3621	23.7479	19.8849	21.998	22.5185	25.6377	21.0814	14.9374	12.8526	420867	#FFE4B3,black	chr2
444	SSR1	1.44988	0.00123603	0.00460704	7.9426	8.47854	8.18537	8.55317	7.85132	7.74666	7.95191	7.92611	8.00136	7.67938	7.8875	7.31165	7.80213	8.66275	8.82286	8.48735	8.32437	8.76411	8.71814	8.29859	8.30949	8.31369	292.154	382.862	229.165	216.366	247.45	242.46	252.903	207.557	233.416	157.249	220.518	406.273	447.722	358.953	316.941	437.127	416.508	316.39	310.769	314.453	420871	#FFE4B3,black	chr2
445	exoc2	1.05579	0.167026	0.281095	3.82036	3.89869	3.66806	3.80885	3.84074	3.88926	3.71349	3.76933	3.86889	3.8987	3.93557	3.78824	3.7583	3.75043	3.98859	3.79739	4.04477	3.72218	3.76779	4.10331	3.94983	4.03717	11.7964	13.3039	13.2831	13.9857	12.1603	12.6485	13.4849	14.1586	14.1571	12.7654	12.4364	12.5211	14.7387	12.9429	15.3792	12.2937	12.5105	16.3162	14.2029	15.2863	420889		chr2
446	SERPINB6	1.27522	0.00127325	0.00460704	3.8695	4.22025	4.08836	3.95786	4.14987	3.82432	3.80604	3.53577	3.8876	3.84556	3.77639	3.7259	3.83379	3.89524	4.27445	4.16695	4.38514	4.1093	4.30497	4.22232	4.27913	4.58096	16.1242	14.8634	16.6959	13.3289	13.0327	10.6088	13.6722	13.6143	12.5711	12.1825	13.157	13.9494	18.1866	17.0137	19.7367	16.3854	18.606	17.8069	18.0995	22.7424	420895	#FFE4B3,black	chr2
447	VPS4B	1.17022	0.0342107	0.0811772	4.6029	4.82968	4.98028	4.90446	4.38518	4.48728	4.6768	4.59058	4.53774	4.48435	4.42032	4.4242	4.45249	4.89857	5.14091	4.7679	5.0962	4.81531	4.9817	4.77198	4.57536	4.6436	30.7801	29.5827	19.8288	21.6923	24.6618	23.1168	22.0212	21.7623	20.2019	20.3884	20.7347	28.9696	33.975	26.3235	32.94	27.365	30.3343	26.5338	22.4404	23.7879	420901		chr2
448	DROSHA	1.02838	0.474326	0.611622	2.79704	2.8374	2.95473	2.78587	2.83895	2.76981	2.93912	2.72314	2.77421	2.60371	2.50588	3.00081	2.78447	2.87603	2.94668	2.84787	2.98252	2.73774	2.84014	2.85689	2.76934	2.70835	6.8003	6.02877	6.13433	5.8922	6.69204	5.60881	5.78644	5.17174	4.62945	6.97776	5.84477	6.37286	6.64883	6.21819	6.84815	5.71542	6.10704	6.29513	5.71481	5.48664	420911		chr2
449	GALNT1	1.2667	0.0122959	0.0354799	5.46739	5.80846	5.1624	6.23848	5.4208	5.29683	5.47314	5.41441	5.52594	5.18593	5.19329	5.42072	5.89733	5.60498	6.07083	5.82686	5.69134	5.53039	5.67861	6.02146	5.80137	5.86628	35.0633	76.1224	41.6973	38.7796	43.5693	41.6897	44.6614	36.0291	35.2236	41.6715	58.1656	47.9075	65.621	55.9295	50.2605	45.5704	49.7844	64.47	53.8205	56.8441	420955	#FFE4B3,black	chr2
450	FH	1.26258	0.000418791	0	6.84917	7.18554	6.60557	6.86323	6.97676	6.85847	6.90883	6.79915	6.71835	6.90809	6.89481	6.92143	7.2442	7.34857	7.17587	7.1178	6.90306	7.57842	7.21343	7.15727	6.97354	7.02195	97.067	117.968	124.539	116.435	119.569	110.475	103.341	121.182	116.808	119.749	149.479	162.783	142.284	138.304	117.714	191.598	146.135	142.882	122.509	127.854	420969	#FFE4B3,black	chr2
451	FAM206A	1.17418	0.0948873	0.182734	3.27692	3.50857	2.90981	3.06848	3.33911	3.5965	3.16994	2.94025	3.26371	3.38376	2.98597	3.82453	3.00898	3.88527	3.2083	3.88831	3.5901	3.57188	3.41541	3.38836	3.38349	3.51386	6.56478	7.55976	9.08899	11.2289	8.0284	6.68254	8.52385	9.60435	6.84843	13.1184	6.99384	13.8424	8.16489	13.8478	10.954	10.9752	9.58518	9.54822	9.27059	10.3338	420983		chr2
452	EXOC3	0.946437	0.224896	0.354789	4.26798	4.18856	4.14894	4.27734	4.39985	4.19895	4.38668	4.12455	4.00146	4.42321	4.38585	4.27161	4.01513	4.14998	4.45169	4.23006	4.12658	4.13224	4.34112	4.25837	3.99508	4.12226	16.8598	18.7965	20.0435	17.5774	19.9857	16.4592	14.8759	20.8085	19.7067	18.2433	15.0525	16.8368	20.6933	17.8198	16.3316	16.6656	19.1016	18.2844	14.6807	16.2723	420987		chr2
453	CNDP2	1.25307	0.0689635	0.142972	6.7356	7.06106	6.88582	7.07061	6.39384	6.7764	6.03561	6.89974	6.9036	6.63532	7.20329	6.08217	7.13351	6.8707	7.1853	7.18425	7.54216	7.23365	7.44879	6.66731	6.33911	6.53485	118.091	136.352	82.8106	109.94	64.8228	118.524	117.64	100.134	144.898	66.489	138.366	116.603	143.225	144.87	183.887	150.659	172.211	101.452	78.5605	90.9302	421013	#FFE4B3,black	chr2
454	LPIN2	0.666449	0.0164039	0.0448462	6.76255	6.17712	6.11122	6.81607	7.05663	6.69257	5.7792	6.31363	6.85583	6.44057	7.35017	7.38441	6.85684	5.95667	5.91748	5.74644	5.90638	5.6016	6.23748	6.37211	6.60956	6.06584	68.6152	114.126	131.688	103.672	54.1041	78.6191	113.781	87.3581	160.546	165.445	114.049	61.4123	58.8931	52.8454	58.4931	47.9321	73.8043	82.4923	94.9762	65.4167	421059	#B0E0E6,black	chr2
455	TCEA1	0.997075	0.952294	0.997252	4.25858	4.25435	4.47957	4.36791	4.28526	4.15303	4.21438	4.0886	4.07502	4.24482	4.27893	4.34765	4.29965	4.44457	4.49531	3.97088	4.3864	4.21854	4.36545	4.05163	4.07187	4.13765	21.4586	20.0787	18.4364	16.9961	17.6237	16.0295	15.7065	18.2742	18.2267	19.2848	18.5529	20.8767	21.3592	14.7255	19.7526	17.7544	19.4433	15.7108	15.5381	16.4573	421119		chr2
456	MRPL15	1.03912	0.635997	0.759528	5.36014	5.4155	5.23825	5.1675	5.2898	5.41189	5.07795	5.37256	5.43513	5.56921	5.56967	5.38943	5.09527	5.93279	5.80216	5.46027	5.51924	5.22958	5.30167	5.25497	5.34799	4.90539	37.0079	35.7154	37.9918	42.0775	32.8897	40.4689	41.8782	47.2869	46.0272	40.757	32.9323	60.3807	54.3031	43.1548	44.498	36.805	38.1082	37.487	39.0379	28.7151	421121		chr2
457	TGS1	0.805584	0.00979603	0.030509	3.23678	2.92489	3.01166	3.27083	3.1383	3.21994	3.16985	3.35039	3.21027	2.97024	3.15663	3.72483	3.26239	3.15482	3.00679	2.63598	2.94615	2.46915	2.71345	2.78285	3.18547	2.88816	7.11605	8.83984	7.7788	8.41756	8.0268	9.20818	8.18012	6.95936	7.83749	12.1773	8.53195	7.94556	6.97193	5.23298	6.65056	4.57651	5.50739	5.93224	7.95733	6.34599	421126		chr2
458	LYN	1.95385	2.79003e-05	0	5.50338	6.4697	5.1094	5.95344	5.22142	5.43935	5.14092	5.3566	6.19482	4.86637	5.81645	5.37112	6.01579	5.85507	6.84756	6.49936	6.9312	6.41392	6.50963	6.57112	6.52909	6.17402	33.7644	62.3135	36.1848	42.9134	34.4033	40.0133	71.5932	28.6777	54.7929	40.2279	63.2249	57.1666	113.135	89.7366	120.067	84.9169	89.3415	94.8346	89.7805	70.5934	421127	#FFA07A,black	chr2
459	YTHDF3	0.826802	0.00394113	0.014542	4.72383	4.44944	4.68114	4.5371	4.78732	4.57946	4.85887	4.7884	4.68415	4.66112	4.70917	4.90862	4.82819	4.33095	4.40312	4.04458	4.24785	4.17371	4.34686	4.57678	4.68648	4.65993	24.8288	22.7089	26.5259	23.1871	28.1126	26.6607	24.4824	24.7249	24.905	28.9249	27.2032	19.2221	19.971	15.5505	17.8489	17.1832	19.1783	23.0491	24.321	24.0716	421145		chr2
460	CEPT1	0.454738	3.23925e-06	0	7.43017	6.29328	7.88087	7.44858	7.58748	7.41195	7.49051	6.88281	6.93412	7.42995	7.6741	7.27447	6.24802	6.88944	5.26778	6.69627	5.67658	5.55261	6.03475	6.77155	6.51665	6.37542	236.359	177.486	190.703	171.343	179.44	117.13	120.176	174.42	201.202	153.228	74.436	118.141	37.1732	103.01	49.7304	46.3	63.9943	109.128	88.9798	81.3114	421152	#87CEEB,black	chr26
461	PSME4	0.808634	0.0258555	0.065619	5.4494	5.14296	5.37064	4.92581	5.81247	5.54265	5.46969	5.73662	4.92223	5.2576	5.48421	5.68361	5.38802	5.63027	4.90159	4.98741	4.98391	5.22168	5.17354	5.06961	4.84291	5.0437	40.6594	30.0532	55.0179	46.1618	43.4611	52.3718	29.048	37.9081	43.323	50.2036	40.5684	48.7699	28.6215	30.8155	30.3921	36.5977	34.7848	32.8469	27.2088	31.7061	421218		chr3
462	KIZ	0.872794	0.0944979	0.1813	2.49014	2.29386	2.21409	2.39085	1.97782	2.60528	2.65207	2.2463	2.32905	2.69596	2.97525	2.5548	2.52026	2.19499	2.06138	2.29429	2.52369	2.07066	2.3058	2.40938	2.08953	2.37226	3.66726	4.34001	2.92798	5.14529	5.30317	3.74857	3.98666	5.57179	6.80052	4.85718	4.7015	3.59778	3.14191	3.91736	4.71209	3.22807	3.90892	4.34776	3.19433	4.14072	421237		chr3
463	WDR43	1.34214	0.00403559	0.014542	4.56522	4.98975	4.87431	4.71136	4.33555	4.54545	4.54951	4.47627	4.44948	4.5338	4.45096	4.65017	4.7446	5.50531	5.22773	4.99745	5.22465	5.17172	4.95036	4.62749	4.48821	4.61908	28.5306	25.7558	19.1242	22.6265	22.495	21.2797	20.6541	22.5569	20.6565	24.0152	25.6133	44.6363	36.1436	31.036	36.1001	35.3129	29.66	23.911	21.0643	23.3694	421295	#FFE4B3,black	chr3
464	iars2	1.27796	4.80562e-05	0	4.72534	5.07918	4.56449	4.85894	4.88309	4.68014	4.69733	4.6633	4.72952	4.591	4.77111	4.78033	4.62238	5.01931	4.95861	5.22338	5.0945	5.21541	5.14874	5.25511	5.09134	5.06442	22.8254	28.6389	28.414	24.939	25.0303	24.3637	25.2933	23.5112	26.0378	26.3769	23.4503	31.5868	29.8197	36.4672	32.8975	36.4307	34.179	37.4855	32.5204	32.1835	421346	#FFE4B3,black	chr3
465	EPRS	1.20275	0.00214273	0.00814867	6.25685	6.52319	6.32937	6.28211	6.30134	6.23895	6.27506	6.32741	6.11687	6.21664	6.27772	6.18945	6.37432	6.65706	6.43182	6.31846	6.73024	6.74874	6.81503	6.3335	6.29177	6.39995	79.9773	78.517	77.607	75.4339	76.7042	79.3832	67.771	74.6548	75.812	71.7007	81.3423	100.413	84.552	79.0454	104.318	107.363	110.637	80.2864	76.0002	82.7281	421348		chr3
466	INTS7	1.08144	0.351939	0.487449	3.34845	3.46141	3.09523	3.98184	3.13837	3.32941	3.48556	3.26922	3.66051	2.9989	2.99862	3.19832	3.72835	3.35616	3.64439	3.54668	3.37301	3.45253	3.51751	3.35194	3.18078	3.38247	7.6019	15.1097	7.77822	9.16356	10.2358	8.65004	11.5406	7.12351	6.91752	8.14612	12.1643	9.28655	11.4013	10.7177	9.28329	10.0249	10.3618	9.28543	7.92295	9.34664	421374		chr3
467	MCFD2	0.825826	0.00397352	0.014542	8.20842	7.93233	8.17298	8.431	8.17901	8.04979	8.1578	8.08804	8.17781	8.5064	8.29623	7.93112	7.53721	7.71383	8.00578	8.0169	7.79193	7.92269	8.15992	7.85756	7.98278	8.2085	289.647	351.689	287.86	267.186	285.561	271.377	285.939	368.964	310.197	242.121	183.357	209.978	253.687	258.792	218.819	243.518	282.545	232.793	247.589	292.273	421413		chr3
468	RASGRP3	1.19437	0.00582581	0.0202622	2.39538	2.65163	2.32908	2.35052	2.32303	2.57936	2.39579	2.4747	2.69658	2.35435	2.26291	2.10061	3.02206	2.66576	2.80564	2.50363	2.55159	2.78359	2.56506	2.41977	2.56576	2.52814	4.05508	4.19528	3.9897	5.03747	4.27787	4.56317	5.43317	4.18934	3.7584	3.27467	7.07328	5.37189	5.93872	4.68547	4.82267	5.92997	4.8748	4.38727	4.83442	4.72656	421460		chr3
469	SLC30A6	1.03518	0.598813	0.728778	3.55121	3.6011	4.00556	3.43585	3.44504	3.50224	3.79775	3.41344	3.33649	3.60006	3.45409	3.37446	3.42386	3.65428	3.76796	3.62241	3.89389	3.53236	3.74377	3.55229	3.26647	3.44658	15.165	10.0427	9.85723	10.4583	12.9505	9.66471	9.01535	11.3214	9.85692	9.3334	9.65727	11.6481	12.5088	11.3497	13.7551	10.6533	12.2901	10.8185	8.46692	9.81551	421480		chr3
470	TSNAX	1.06926	0.280324	0.418759	3.82155	3.91816	4.14871	3.92985	3.96171	3.81995	3.94314	3.8302	3.78278	3.58797	3.56099	3.52446	3.57352	4.01595	4.25779	4.06879	3.94809	3.86111	3.93767	3.79806	3.78719	3.82544	16.8538	14.5542	14.5326	13.2833	14.4307	13.2367	12.6452	11.2237	10.6896	10.4648	10.8205	15.2526	17.9687	15.8283	14.3171	13.6371	14.1995	13.0153	12.5806	13.0623	421526		chr3
471	EXOC8	1.10184	0.302338	0.443694	2.44399	2.5839	2.09888	2.08806	2.46755	2.49739	2.39602	2.55487	2.58464	2.43773	2.64002	2.5636	2.75427	1.97468	2.43381	2.5707	2.92769	2.23015	2.8854	2.12005	3.07475	2.45205	3.3097	3.33178	4.51555	4.70409	4.27865	4.88103	4.95275	4.49762	5.18097	4.89261	5.70508	2.94713	4.36154	4.95593	6.55802	3.72277	6.33647	3.37699	7.30637	4.43231	421531		chr3
472	TCP1	1.19615	0.150563	0.26172	6.86047	7.11888	7.12929	7.18943	6.66962	6.7264	6.88232	6.93445	6.57827	6.77272	6.90348	6.69281	6.97621	7.89422	7.44492	7.03393	7.16136	7.33689	7.10267	6.66087	6.44758	6.49383	139.984	148.144	100.465	106.163	117.373	121.435	93.6858	110.24	117.519	102.053	123.968	238.067	171.662	130.437	140.992	161.91	135.261	100.996	84.7724	88.3527	421586		chr3
473	EIF3M	0.691062	1.03737e-06	0	7.24961	6.7165	7.25302	7.18087	7.36141	7.24685	7.19434	7.29252	6.81516	7.38545	7.40223	7.28189	6.92575	7.02361	6.72852	6.73273	6.61093	6.62324	6.67172	6.43151	6.56505	6.75863	152.608	147.262	162.897	152.71	145.953	155.926	110.584	169.093	166.47	154.023	119.672	129.752	104.081	105.672	95.9523	98.3416	100.073	86.0049	92.0495	106.356	421602	#E0FFFF,black	chr5
474	CDC40	1.07273	0.174377	0.28991	3.82745	3.92873	3.92425	3.59453	4.22633	3.71229	3.89732	3.69089	3.55529	3.68017	3.84425	4.01123	3.8216	4.02201	3.93575	3.8202	3.89604	3.89776	3.87102	4.04615	3.9165	4.03827	14.2822	11.3315	17.6601	12.2569	13.9485	11.9263	10.6537	12.0299	13.2268	15.0667	13.0392	15.3211	14.1722	13.1651	13.774	14.0136	13.5129	15.644	13.855	15.2985	421760		chr3
475	SNX3	1.17139	0.00472424	0.0173888	5.58372	5.81194	5.37471	5.84358	5.26193	5.66216	5.53409	5.65285	5.5971	5.59699	5.82804	5.37154	5.63315	5.85391	5.80712	5.74471	6.01259	5.76087	5.91642	5.92027	5.8236	5.5948	40.7803	57.6626	37.2445	50.2409	45.4924	49.3618	46.9699	48.2327	55.2472	40.2411	48.264	57.1178	54.4891	52.7785	63.0468	53.6368	58.8857	60.0366	54.6708	46.9199	421772		chr3
476	ATG5	1.05107	0.151805	0.262743	4.03807	4.10994	3.96533	4.04256	4.11878	3.97985	3.98239	4.03251	4.03758	4.12776	3.99198	4.09109	4.08274	3.93415	4.16952	4.09077	3.93827	4.06554	4.2634	4.29713	3.95366	4.24584	14.725	15.8222	16.3185	14.9593	14.857	15.38	15.2801	16.7695	14.7593	15.9803	15.8242	14.3581	16.8399	16.0874	14.2113	15.8664	18.0487	18.8077	14.2391	17.8193	421784		chr3
477	PREP	1.04311	0.359541	0.495957	4.72166	4.78255	4.71466	4.56106	4.8114	4.64154	4.7363	4.89452	4.76415	4.53254	4.75985	4.76245	4.67907	4.88393	4.6142	4.55444	4.52047	4.7733	5.02701	4.9348	4.87423	4.87171	25.4373	23.1094	26.9886	24.2525	25.7423	28.7723	25.9339	22.5356	25.8294	26.0403	24.4317	28.6673	23.2746	22.5661	21.7693	26.5514	31.3339	29.8228	27.8385	28.035	421785		chr3
478	LOC421792	2.02223	0.00127809	0.00460704	2.09051	3.10646	1.93512	1.43859	2.23901	2.95052	1.50824	1.99715	1.99838	2.61918	1.90317	1.52987	2.82342	1.98331	3.70873	3.16162	3.91239	2.84952	2.64228	3.12147	3.08238	2.88555	2.848	1.76333	3.70701	6.80948	1.85321	2.9956	2.96329	5.23628	2.70706	1.87769	6.0331	2.97128	11.978	7.97082	13.959	6.25512	5.19675	7.76146	7.34667	6.33595	421792	#FF6347,black	chr3
479	HMGN3	0.602397	0.000150474	0	5.33715	4.60594	5.36598	5.41288	5.84027	5.25931	5.11666	5.28129	5.43909	5.16402	4.9955	5.32502	5.14802	4.0441	4.46246	4.45277	3.9787	4.21616	4.43579	4.57055	4.76299	5.34726	40.5222	42.5067	56.11	37.7495	33.8099	37.9264	42.0014	35.4592	30.588	38.9358	34.1994	15.5777	20.8483	20.9633	14.6382	17.7284	20.4584	22.9489	25.6923	39.3708	421853	#B0E0E6,black	chr3
480	LMBRD1	1.02725	0.68508	0.796827	4.45199	4.49078	4.86198	4.55988	4.43867	4.39504	4.19955	4.32507	4.44147	4.42254	4.56164	4.19155	4.25833	4.33826	4.68509	4.68256	4.48802	4.24117	4.76842	4.50129	4.15291	4.64503	28.2759	23.0826	20.6165	20.2843	17.4339	19.0628	20.5371	20.8037	22.3876	17.2034	17.999	19.3241	24.5007	24.7533	21.2652	18.0526	26.0302	21.8222	16.4907	23.8152	421874		chr3
481	FBXO9	0.946299	0.368336	0.50427	5.60527	5.52563	5.51333	5.50627	5.88364	5.5442	5.35511	5.52902	5.61348	5.70194	5.6928	5.6476	5.67405	5.2199	5.13538	5.46554	5.38021	5.40388	5.64391	5.83909	5.50924	5.81302	44.9924	45.4332	57.8491	46.217	40.0679	45.2192	47.5196	51.9432	50.2151	48.9395	49.6821	36.4509	33.8313	43.3172	40.3158	41.6605	48.5781	56.6954	43.7704	54.7483	421895		chr3
482	YWHAQ	1.20669	0.00462953	0.0173888	6.48206	6.75311	6.70911	6.65602	6.68112	6.3257	6.29909	6.4339	6.52519	6.31733	6.38527	6.40887	6.87597	6.83338	7.16759	6.71702	6.77058	6.62174	6.64852	6.50462	6.56805	6.7079	104.36	102.044	101.279	80.1735	78.0104	85.5413	90.2685	80.1271	81.7553	83.6423	115.583	113.598	141.471	104.515	107.302	98.2349	98.4641	90.5245	92.2503	102.65	421932		chr3
483	TAF1B	1.35437	0.000220099	0	2.79489	3.2325	2.83758	2.59266	2.8225	2.52262	2.84871	2.95089	2.67372	2.94023	2.81463	2.88166	2.76365	3.52613	3.477	3.11776	3.30902	3.38527	3.25812	3.26542	2.82638	3.20588	6.19357	5.15226	6.05278	4.80943	6.22558	6.73909	5.32808	6.79479	5.97181	6.34444	5.7453	10.57	10.0464	7.70345	8.84027	9.5195	8.49463	8.68385	5.98267	8.15729	421933	#FFE4B3,black	chr3
484	KLF11	0.883341	0.283796	0.42277	2.29405	2.11509	1.92693	2.3206	2.29675	2.05331	2.00525	2.22416	2.80047	1.70286	2.37487	2.8248	1.97111	1.50071	1.81189	1.94349	2.15611	2.27668	1.78004	2.62423	2.50622	2.211	2.82428	4.08304	3.90047	3.19113	3.02566	3.67609	5.9172	2.30172	4.14533	6.06387	2.89688	1.84125	2.48496	2.85571	3.42794	3.87564	2.41019	5.20447	4.60345	3.59806	421934		chr3
485	FAM49A	1.38612	0.00691269	0.0229857	4.0769	4.54795	3.87204	4.18629	4.09189	4.2195	4.04453	4.03521	4.67488	3.67918	3.87679	3.83698	4.14978	3.88143	4.95541	4.67122	4.33789	4.1458	4.65475	4.52638	4.98695	4.75799	13.7422	17.5892	15.9978	17.8452	15.5557	15.4109	24.3226	12.0272	13.5472	13.2368	16.6225	13.8082	29.76	24.5511	19.0654	16.8331	23.9833	22.2211	30.1961	25.8388	421949	#FFE4B3,black	chr3
486	LOC421975	1.33321	0.000856403	0.00460704	1.4337	1.8486	1.38018	1.50142	1.58593	1.1995	1.38694	1.33098	1.7409	1.33475	1.54335	1.24527	1.58935	1.59024	2.06251	1.45042	2.05964	1.89996	1.65253	1.89046	1.84235	2.24695	1.61608	1.87545	1.99493	1.31617	1.62156	1.5175	2.32076	1.55349	1.89384	1.36415	1.99309	2.0216	3.15038	1.73871	3.14504	2.75243	2.12453	2.72859	2.54195	3.71849	421975	#FFE4B3,black	chr3
487	NRBP1	0.828787	0.020498	0.0532862	2.68329	2.41236	2.51955	2.61556	3.16711	2.49167	2.60502	2.58021	2.70195	2.38756	2.60829	2.97468	2.24914	2.72164	2.23301	2.38214	2.51283	2.43215	2.15562	2.28525	2.72072	2.30554	4.76835	5.24209	7.95811	4.68193	5.10146	4.98525	5.45696	4.31041	5.04606	6.83566	3.72344	5.6236	3.66435	4.22644	4.6681	4.43251	3.42249	3.908	5.49632	3.90725	421985		chr3
488	MCM3	3.92587	0.00105514	0.00460704	0.671427	2.64444	0.35327	0.685774	0.467052	0.660897	0.63809	0.829445	1.36621	0.56792	0.463475	0.383699	1.53794	0.756659	2.53285	3.12072	1.68328	3.77914	2.69894	3.406	2.12358	2.33773	0.283159	0.633853	0.379231	0.594643	0.560006	0.778295	1.55975	0.500271	0.369661	0.30145	1.88694	0.69564	4.7477	7.71696	2.19139	12.8017	5.45181	9.65998	3.30012	4.02232	422043	#FF6347,black	chr3
489	ENPP4	1.10504	0.174315	0.28991	3.73482	3.87892	3.44098	3.38913	3.79053	3.57105	3.64121	3.84052	3.74411	3.9062	3.8488	4.04199	3.67166	3.82722	3.53179	3.88529	3.74272	4.02711	3.97026	3.5966	4.0459	4.3119	9.93306	9.69554	12.7947	11.0205	11.5171	13.3388	12.2847	14.2365	13.2726	15.4134	11.6534	13.2598	10.466	13.8185	12.2845	15.4207	14.5476	11.1889	15.2518	18.7049	422055		chr3
490	LOC422090	0.949013	0.678022	0.7917	4.72364	4.64814	4.83707	5.05323	4.17148	5.11086	4.6047	4.02701	4.98072	4.62546	4.86794	4.57056	4.90611	4.35388	4.92588	4.49003	4.24214	4.2755	4.58382	4.19288	5.47258	4.49052	27.7772	32.9012	16.9609	33.9556	23.4108	15.3182	30.2986	24.0992	27.9184	22.6726	28.7677	19.5464	29.1312	21.5371	17.7738	18.5128	22.7805	17.4323	42.6729	21.2922	422090		chr18
491	SLC9A3R1	0.896381	0.0918147	0.17857	5.56386	5.40604	5.37286	5.50814	5.39214	5.33176	5.66618	5.77054	5.73864	5.60533	5.71604	5.45291	5.72478	5.61033	5.10297	5.34842	5.14241	5.61066	5.40851	5.42636	5.01105	5.50032	40.7251	45.4912	40.8578	39.7523	49.9489	53.642	51.9187	48.5131	51.0482	42.6352	51.4972	48.0882	33.0582	39.8614	34.0368	48.233	41.1136	42.342	30.6943	43.884	422108		chr18
492	HN1	1.52158	7.51396e-07	0	4.53937	5.14494	4.45738	4.53942	4.41346	4.44202	4.409	4.63603	4.86432	4.53434	4.62244	4.40771	4.89499	5.23083	5.39084	5.17203	5.17929	5.09984	5.01049	5.34726	4.77914	5.23177	21.1207	22.7533	20.2408	20.9933	20.3151	23.8887	27.8695	22.567	23.3899	20.1447	28.5372	36.7314	40.5894	35.157	34.9504	33.5493	30.9641	40.0228	25.9956	36.2663	422119	#FFA07A,black	chr18
493	NUP85	0.786457	0.00111952	0.00460704	5.97445	5.62789	5.71571	5.78766	6.09097	5.99353	5.87197	6.14845	5.66443	6.30191	5.91712	6.11995	5.70829	5.65724	5.39517	5.75759	5.29789	5.66876	5.51547	5.63587	5.59502	5.94369	51.9197	55.4361	66.9432	63.4705	57.7614	70.005	49.261	79.2445	58.8287	68.2843	50.8972	49.7124	40.7031	53.2612	38.0222	50.2589	44.3522	49.1185	46.509	60.0307	422120	#E0FFFF,black	chr18
494	ENOX2	0.808577	0.00017784	0	3.74068	3.43413	3.65659	3.59272	3.78032	3.83533	3.76605	3.81525	3.62437	3.5947	3.69548	3.99426	3.40451	3.36439	3.65675	3.10105	3.2535	3.62492	3.49941	3.41343	3.53212	3.40619	11.6931	11.31	12.6982	13.4323	12.6475	13.0896	11.2282	11.2761	11.8352	14.8803	9.51507	9.34628	11.506	7.60475	8.46404	11.4253	10.2183	9.73463	10.3825	9.51665	422142		chr4
495	CHMP1B	0.94776	0.251765	0.387548	5.20451	5.1271	5.38746	5.27871	5.20086	5.13733	5.39387	4.9309	5.16696	5.10086	5.28357	5.10168	5.05924	5.36122	5.24552	5.08428	5.29702	4.9487	5.21415	5.06403	4.96912	4.95749	41.1465	38.6501	35.6612	34.6111	41.1844	29.5331	34.6058	33.9014	37.5689	33.2068	32.0969	40.3021	36.5993	33.0246	38.0041	30.1162	35.808	32.7151	29.7911	29.8099	422143		chr4
496	LOC422214	1.23445	0.00387092	0.014542	4.51352	4.81739	4.406	4.64998	4.06647	4.38794	4.66572	4.65593	4.65681	4.51948	4.54628	4.47837	4.49193	4.8369	5.03717	4.78559	5.12788	4.82591	5.02667	4.8053	4.56705	4.51528	20.3457	24.6391	15.6999	20.1824	24.4652	24.2342	24.003	22.3222	22.1374	21.207	21.3377	27.7153	31.5484	26.6605	33.6943	27.5736	31.3274	27.1765	22.3065	21.6782	422214		chr4
497	PLS3	0.972791	0.711939	0.819317	6.52223	6.48243	5.8934	6.53059	6.50503	6.54627	6.40458	6.70806	6.17527	6.53848	6.85143	6.82028	6.31412	6.6102	6.43017	6.24806	6.69023	6.28373	6.23107	6.66919	6.48648	6.74023	58.86	93.462	89.5268	93.5791	84.0035	103.653	70.6115	93.5616	113.326	111.575	77.9761	97.1733	84.4528	75.2333	101.436	77.5083	73.4726	101.581	87.1259	105.001	422222		chr4
498	ARHGEF6	1.00778	0.892617	0.953832	3.1228	3.13398	3.02234	3.08454	3.04832	3.14943	3.39232	2.84269	3.39683	2.85556	3.15152	3.17385	3.30064	2.94308	3.17352	3.07568	3.10706	2.97893	2.9461	3.01334	3.44995	3.25988	7.17661	7.65023	7.24775	7.96911	9.53171	6.18	9.44769	6.35235	7.80584	7.99329	8.78783	6.72493	7.94883	7.45361	7.55337	6.93912	6.64644	7.13281	9.76079	8.50583	422247		chr4
499	CSTF2	0.909691	0.243607	0.378421	3.81187	3.67532	4.11662	4.19901	3.15779	3.85538	4.00443	3.61517	3.75294	3.61833	3.81497	3.72105	3.70499	3.96257	3.76166	3.88122	3.85019	3.48773	3.63842	3.34323	3.65145	3.32456	16.4599	17.7367	7.8964	13.6365	15.0997	11.2653	12.3669	11.4814	12.9423	12.1394	11.9497	14.6616	12.4481	13.7765	13.313	10.2997	11.3522	9.22597	11.3622	8.93681	422258		chr4
500	APOOL	1.17487	0.0242909	0.0616635	4.7558	4.9883	4.71126	4.40591	4.53784	4.81824	4.73056	4.76129	4.6521	4.82918	4.9759	5.02799	4.42505	4.8261	4.97089	5.16726	4.94169	5.05066	5.00197	5.04158	4.93008	5.35515	25.3761	20.6551	22.1535	27.5434	25.6366	26.1463	23.9195	27.9079	30.1634	31.5048	20.3242	27.5025	30.0837	35.0377	29.4905	32.3915	30.7759	32.1916	28.9745	39.5943	422271		chr4
501	MAGT1	0.960912	0.667848	0.784163	5.864	5.80647	5.90524	6.45731	5.89929	5.35953	5.96232	5.70001	5.60035	5.98665	5.91692	5.56077	5.19793	5.28911	5.96601	5.99604	5.68444	5.84714	5.90337	5.99935	5.87788	6.04207	59.3484	88.7593	58.4896	40.5482	61.5592	51.0354	47.077	63.4972	58.8203	46.0212	35.4323	38.2924	60.9489	63.013	50.014	57.0048	58.3446	63.4767	56.8025	64.3382	422332		chr4
502	NXT2	0.909779	0.116323	0.212606	4.39355	4.25714	4.53251	4.06722	4.71009	4.3796	4.45085	4.40135	4.12079	4.5138	4.20938	4.42898	3.89767	4.2895	4.33439	4.39007	4.31411	4.20487	4.15205	4.47694	4.03318	4.38293	22.2985	16.1177	25.0923	20.0559	20.9405	20.1519	16.2446	22.2233	17.3206	20.461	13.7963	18.648	18.9977	20.0274	18.7374	17.5782	16.6309	21.4389	15.099	19.693	422346		chr4
503	NKAP	0.684128	7.78094e-05	0	3.43173	2.88406	3.52855	3.45508	3.68499	3.33236	3.4642	3.14681	3.20112	3.2617	3.24467	3.83866	3.30817	2.90769	2.9758	2.55919	2.9186	2.66532	2.86857	2.75959	3.09442	2.61621	10.6121	10.1811	11.824	9.18151	10.0698	7.86485	8.12116	8.74108	8.39294	13.2587	8.8386	6.53803	6.80169	4.91012	6.50511	5.38891	6.24577	5.82195	7.40733	5.08285	422368	#E0FFFF,black	chr4
504	MSMO1	1.13465	0.706334	0.814313	7.34627	7.52851	8.61265	7.53888	8.07747	8.01718	5.91338	7.54221	4.65045	6.72873	5.25387	6.70926	7.24725	5.14428	6.74529	7.40014	6.16464	8.75385	7.81053	7.32952	6.32368	8.6934	393.185	189.031	268.231	261.18	59.4763	185.578	23.8829	106.906	36.7704	103.233	149.793	34.5421	105.306	168.418	70.1525	434.002	221.565	161.132	77.7086	409.453	422423		chr4
505	ABCE1	1.42728	9.28177e-05	0	5.793	6.30627	5.94736	5.94553	5.8529	5.87291	5.65704	5.78318	5.82906	5.60481	5.76868	5.61939	6.04168	6.72895	6.53316	6.2473	6.35938	6.45103	6.3712	6.21087	5.86706	6.04484	61.1383	61.9677	56.6061	58.3043	49.6295	54.1235	55.3346	48.5066	52.9754	47.9703	64.3879	105.591	90.7829	75.1917	80.4469	87.1551	81.075	73.6599	56.3656	64.4608	422462	#FFE4B3,black	chr4
506	PGRMC2	0.358726	1.8274e-08	0	5.24425	3.76521	5.19084	4.74917	5.71845	5.37788	4.86336	5.28664	5.00362	5.22528	5.28524	5.48391	3.87963	3.91543	3.6352	3.54523	4.02716	3.64579	3.64921	3.20673	4.25452	3.62932	35.7723	26.4629	51.4883	41.06	28.2037	38.0704	30.7995	37.0301	37.6218	43.5886	13.6106	14.1625	11.313	10.7088	15.1741	11.6127	11.4392	8.3068	17.7645	11.2695	422501	#87CEEB,black	chr4
507	OSTC	1.09844	0.370122	0.506253	6.95589	7.09135	7.14489	7.51699	7.07709	6.53341	6.80029	6.86151	6.88083	7.15227	6.67414	6.6316	6.31342	7.22728	7.50882	7.16086	7.26088	7.24075	7.41947	6.90686	6.74625	6.72672	141.517	186.154	133.58	92.7469	110.831	115.399	115.781	143.711	100.098	97.7713	77.9342	149.577	179.481	142.525	151.133	151.408	168.724	119.957	104.504	104.007	422525		chr4
508	SLC25A4	0.530017	0.000230425	0	5.64715	4.73126	5.50532	4.91442	5.42247	6.24575	5.71462	5.71963	5.69073	5.2371	6.17807	5.31498	4.10188	4.12565	4.55844	4.98192	4.54006	5.0905	4.93659	4.32444	4.91518	5.2348	44.7346	29.8083	41.7482	75.7689	51.6873	51.7468	50.1931	37.3586	70.7057	38.6572	16.0423	16.5422	22.3502	30.6947	22.0774	33.3302	29.364	19.1948	28.6591	36.3398	422546	#B0E0E6,black	chr4
509	DCTD	1.44977	0.150275	0.261328	3.17575	3.71158	2.8258	3.14141	2.91977	2.91711	3.38225	2.45209	2.72699	3.92051	3.26097	3.59468	2.01728	1.38836	3.5053	4.69368	2.43265	4.08383	3.51098	4.61518	3.55701	4.09371	6.13733	8.00435	6.54369	6.63909	9.45972	4.47725	5.56356	14.3801	8.49692	11.0384	3.01894	1.63028	10.2603	24.9463	4.35693	16.0747	10.3098	23.6807	10.5832	15.9427	422556	#FFE4B3,black	chr4
510	AGA	0.740997	0.0361824	0.0847533	4.86305	4.43059	4.67195	4.8565	5.2685	4.89009	4.65345	4.84651	4.40369	5.1756	4.81941	4.85204	3.80598	3.39782	4.20798	4.86026	3.83235	4.37796	4.06843	4.32032	4.99755	5.31667	24.6655	28.5816	37.424	28.9968	24.2495	27.7977	19.9784	35.7426	26.9618	27.7733	12.8833	9.59203	17.3166	28.1297	13.1307	19.9484	15.6353	19.134	30.4158	38.5292	422558	#E0FFFF,black	chr4
511	FBXO8	0.702529	0.00125641	0.00460704	5.25515	4.74578	5.66013	5.35515	5.59597	5.10591	5.14845	5.06181	4.78577	5.57402	5.21287	4.72387	4.86642	4.99654	4.63232	4.73695	5.03432	4.43116	4.7915	4.86162	4.52985	4.42826	49.9111	40.8015	47.2132	33.842	34.5854	32.4329	26.3379	47.437	35.7259	25.3256	27.9567	31.0772	23.579	25.7447	31.5112	20.7374	26.4601	28.3014	21.7073	20.3479	422565	#E0FFFF,black	chr4
512	COPS4	1.23548	7.19391e-05	0	4.75235	5.05742	4.87079	4.87293	4.81314	4.73606	4.81419	4.89209	4.59969	4.38975	4.69221	4.77162	4.81126	5.08719	5.2573	4.9846	5.14589	5.1478	5.06397	5.08038	4.93534	5.01241	28.4596	28.9275	27.0217	25.9638	27.2262	28.7223	23.0298	20.3212	24.5985	26.212	26.871	33.1564	36.9112	30.7524	34.1271	34.7173	32.1711	33.0965	29.0832	31.0082	422594		chr4
513	POLR2B	0.963172	0.489512	0.628474	4.68282	4.62869	4.99299	4.90267	4.72158	4.50701	4.62384	4.56574	4.55858	4.52952	4.84121	4.47911	4.67615	4.79171	4.48151	4.48573	4.51932	4.71317	4.55399	4.91028	4.53167	4.55603	31.0604	29.5428	25.2995	22.0039	23.7366	22.7051	22.3569	22.4847	27.3877	21.2184	24.381	26.8299	21.1418	21.4698	21.7521	25.4261	22.294	29.3023	21.742	22.3283	422621		chr4
514	SRP72	0.969219	0.638498	0.761067	5.30501	5.25991	5.52678	5.20269	5.50606	5.19308	5.41827	5.43978	4.97229	5.14978	5.11966	5.4112	5.19175	5.47159	5.51637	4.9246	5.27399	5.42683	5.4996	5.02648	5.23297	4.85562	45.4202	36.619	44.2983	36.0154	41.9044	42.4465	30.1094	35.107	33.4243	41.3927	35.2803	43.5864	44.3644	29.4603	37.3852	42.3417	43.8615	31.8499	35.9708	27.7079	422626		chr4
515	ERI1	1.24315	0.0013495	0.00460704	3.6564	3.97041	3.77729	3.25174	4.04321	3.67977	3.64149	3.52183	3.62551	3.63527	3.66789	3.59818	3.81287	4.21268	3.97988	4.13752	4.01287	3.90533	3.82451	4.15703	3.66833	3.90009	12.8022	8.72515	15.4356	11.9609	11.5196	10.497	11.2357	11.63	11.5896	11.0662	12.9549	17.6262	14.6444	16.6491	15.0213	14.0921	13.0529	16.9725	11.5065	13.8098	422629		chr4
516	DCK	1.91208	0.000505266	0.00460704	1.75487	2.69001	1.47935	2.17608	1.88823	1.5897	1.71867	1.26055	2.30228	1.6612	1.51892	1.62399	2.33475	1.77387	2.879	3.10716	2.47672	2.51195	2.47986	3.44243	2.27861	2.91118	1.80459	3.60058	2.69164	2.04011	2.30064	1.39783	3.89565	2.20858	1.84183	2.07236	4.01387	2.43374	6.3034	7.63696	4.52976	4.73951	4.53952	9.9377	3.78355	6.4715	422648	#FFA07A,black	chr4
517	RPL7L1	1.18636	0.0131651	0.037895	5.93821	6.18475	6.12119	5.95228	5.82398	5.94634	6.00519	5.61288	5.86554	6.07931	5.87462	6.03487	5.97235	6.63135	6.25183	6.2429	5.89842	6.27596	6.29767	5.92574	6.0751	6.1202	69.0941	62.2624	55.4628	61.4003	63.447	47.9859	56.7776	67.7803	57.0886	64.3151	61.3196	98.6187	74.5204	74.9597	58.1691	77.0821	76.9966	60.2724	65.2668	67.9715	422676		chr4
518	ASAH1	1.47773	8.86089e-06	0	5.90794	6.47133	5.97166	6.04607	6.09682	5.9471	5.72914	6.02481	5.81427	5.91222	5.79698	5.67871	6.07761	6.14667	6.73973	6.77604	6.32057	6.56234	6.47677	6.49156	6.42184	6.54257	62.195	66.5144	67.2175	61.4354	52.2243	64.1742	54.759	60.2629	54.0432	50.0256	66.0357	70.1957	104.911	108.919	78.2831	94.2275	87.3047	89.6954	83.2708	91.4314	422727	#FFE4B3,black	chr4
519	CNOT7	1.1043	0.0129935	0.037895	6.30945	6.45259	6.36583	6.31361	6.41075	6.42127	6.18422	6.26138	6.17654	6.30753	6.43946	6.18112	6.3011	6.60564	6.61052	6.3421	6.39773	6.32023	6.61345	6.40954	6.37959	6.49739	82.0496	80.2716	83.8006	85.7287	71.9626	75.7871	70.6757	79.5733	84.9261	71.2824	77.2676	96.8624	95.8342	80.3679	82.6372	79.5186	96.0785	84.685	80.8344	88.5791	422733		chr4
520	RFC1	1.13358	0.0042951	0.014542	4.11489	4.29577	4.14491	4.18024	4.12625	3.86155	4.17162	4.24621	3.98826	3.99617	4.13693	4.24979	4.05887	4.1987	4.39037	4.21505	4.29387	4.525	4.34598	4.30767	4.23174	4.34119	16.8098	17.5085	16.4079	13.7049	17.0796	17.9952	14.7315	15.2239	16.4242	17.9545	15.5469	17.4491	19.7906	17.6249	18.4635	22.191	19.1697	18.9543	17.4786	19.104	422788		chr4
521	PPARGC1A	0.58293	0.0258221	0.065619	4.93894	4.16034	3.59955	4.41912	4.60706	4.79453	4.81165	4.64721	4.63452	4.97499	5.67103	5.9241	4.60638	5.15517	3.78369	3.52539	4.2237	2.83025	3.89984	3.77075	4.66483	3.78559	11.2066	20.8487	23.2925	27.074	27.1752	24.082	23.6203	30.9735	49.4683	59.5	23.183	34.8014	12.6487	10.5488	17.5359	6.16732	13.8004	12.7572	23.9434	12.674	422815	#B0E0E6,black	chr4
522	GRPEL1	1.68338	3.58756e-08	0	5.28931	6.04067	5.41412	5.24113	5.2307	5.16317	5.25147	5.24856	5.233	5.37188	5.5033	5.19884	5.61291	5.93692	6.10851	6.06478	6.31897	6.19381	6.15708	6.10629	5.90426	5.88202	41.9374	37.6437	36.4255	35.2611	37.2218	37.0538	36.2687	41.1223	43.9082	35.588	47.5775	60.5595	67.3829	66.1359	78.2025	72.7561	69.7584	68.4351	57.8725	57.4778	422865	#FFA07A,black	chr4
523	GRK4	1.05773	0.457309	0.595195	2.21107	2.29204	1.74461	2.09419	2.44301	2.07782	2.05984	2.27861	2.54064	2.16012	2.16189	2.38871	2.05096	1.89444	2.38468	2.16889	2.16679	2.21043	2.28033	2.37547	2.76666	2.43925	2.37052	3.34627	4.4233	3.2633	3.181	3.856	4.77611	3.5328	3.43842	4.2206	3.11847	2.73286	4.18396	3.50772	3.46059	3.65718	3.82396	4.22259	5.71253	4.38629	422879		chr4
524	MXD4	0.986501	0.872578	0.939196	4.39289	4.37329	4.26274	4.44097	4.58978	4.25715	4.50246	4.77476	4.15856	4.50139	4.07106	4.21796	3.89848	3.95705	4.10483	4.59886	4.60774	4.0791	4.67647	4.75194	4.30987	4.44178	18.3264	21.1764	23.0041	18.3439	21.7397	26.4001	16.7016	22.0258	15.6445	17.5401	13.8043	14.6052	16.0544	23.3015	23.1934	16.028	24.3618	26.1502	18.504	20.5542	422890		chr4
525	LETM1	1.00608	0.887989	0.950233	4.6035	4.61224	4.75809	4.71171	4.42537	4.62889	4.51159	4.61405	4.55584	4.43421	4.51342	4.82446	4.53242	4.80143	4.67771	4.52922	4.62704	4.70479	4.71999	4.61589	4.56928	4.28281	26.2438	25.7572	20.4177	24.0302	21.885	23.5121	22.3131	20.9834	21.6169	27.2287	21.9742	27.0177	24.369	22.1573	23.5169	25.2725	25.1359	23.7099	22.3439	18.3028	422898		chr4
526	IMMT	1.33796	4.07657e-06	0	5.66011	6.08015	5.71767	5.55219	5.22829	5.81483	5.74258	5.83253	5.81073	5.44399	5.66944	5.67973	5.90983	6.12445	6.0677	6.02441	6.15817	6.26315	6.01588	6.21453	6.05961	5.92165	51.9923	46.9418	36.3626	55.9624	52.7213	56.0413	54.6252	43.2831	49.3885	50.0627	58.6783	69.1053	65.4728	64.2845	69.8452	76.3899	63.1579	73.8473	64.5634	59.1045	422912	#FFE4B3,black	chr4
527	TMEM258	1.85733	0.000113809	0	6.00821	6.90144	6.17496	6.31971	5.32676	5.63657	6.35697	6.15049	5.99638	6.2726	5.9642	5.49365	6.00965	6.37667	6.85443	7.30979	6.8555	7.36073	7.05098	7.22026	6.67198	6.77783	71.7595	80.6193	39.0008	49.3485	81.2439	70.1066	62.2593	77.6489	60.806	43.8818	62.9486	82.5022	113.671	158.129	113.87	164.616	130.473	149.295	99.2199	107.8	422964	#FFA07A,black	chr5
528	NADSYN1	0.856725	0.178333	0.294584	4.34877	4.12568	3.88634	3.8911	4.61681	4.31261	4.5745	4.29255	3.97268	4.62594	4.12261	4.83242	3.87861	3.66055	3.79751	4.27947	3.79354	4.59809	4.11466	4.63427	3.74826	4.33642	13.8885	14.1505	23.459	19.0997	22.9032	18.6153	14.5621	24.0969	16.2517	27.3874	13.6026	11.7062	12.7823	18.4755	12.7577	23.3962	16.1804	24.0224	12.2131	19.0373	422983		chr5
529	RRAS2	0.800331	0.0144389	0.040261	4.13689	3.81556	4.03056	4.04293	4.52592	4.1912	4.02607	4.06287	3.95926	3.84905	4.03636	4.48651	4.00787	3.50943	3.67849	3.50051	3.94006	3.32125	3.6856	3.87178	4.27917	4.08196	15.4514	15.8242	21.9667	17.4743	15.3441	15.7282	14.4204	13.6485	15.2529	21.3363	14.9738	10.4419	11.6924	10.3503	14.231	9.06995	11.761	13.7508	18.1018	15.7986	423062		chr5
530	COPB1	1.02635	0.806241	0.89396	5.93204	5.96956	6.72111	6.14961	6.00258	5.62164	5.84761	5.86534	5.6625	5.96508	5.39091	5.63646	5.74847	6.12456	6.30591	5.72042	5.84918	6.26399	6.10089	5.8841	5.81921	5.71722	105.231	71.5282	62.9049	48.8254	56.7783	57.3535	49.1927	62.5434	40.5399	48.5538	52.362	69.1112	77.4074	51.8818	56.1846	76.4356	67.0517	58.5282	54.496	51.162	423063		chr5
531	NUCB2	0.869752	0.11239	0.20711	6.92751	6.72619	7.23591	7.41936	6.86795	6.24897	7.05957	6.81171	6.80439	6.82507	6.95684	6.74665	6.1161	6.71443	6.86705	6.83739	6.69049	6.99909	6.83535	6.68321	6.68918	6.67113	150.795	173.901	115.419	75.9716	132.847	111.449	109.756	114.346	121.987	105.972	67.8443	104.53	114.674	113.697	101.451	127.902	112.215	102.586	100.415	100.039	423071		chr5
532	NAP1L4	0.948597	0.164029	0.277282	4.99375	4.91761	4.93683	4.93235	5.17433	5.01407	4.91803	4.88654	4.95213	4.96237	4.93756	5.18746	4.83127	4.86951	4.80328	4.87068	4.86595	4.96287	4.9295	4.9099	4.87308	5.2161	29.8396	30.1863	34.994	31.6927	29.3327	28.6084	29.6809	30.7041	29.3448	35.3038	27.26	28.3736	26.6727	28.3418	27.9299	30.4214	29.2179	29.2976	27.8111	35.8626	423087		chr5
533	TSSC4	0.656064	3.35447e-05	0	4.61883	4.01074	5.05791	4.63464	4.81869	4.5573	4.54956	4.33244	4.22187	4.77185	4.43603	4.62027	3.65891	4.04834	4.11796	4.14807	3.70945	4.22611	4.01591	4.30788	3.92373	3.80433	32.5315	24.3585	27.1325	22.8148	22.4941	19.1654	17.4964	26.7694	20.4383	23.5043	11.5388	15.6242	16.2107	16.7806	11.9779	17.8538	15.0425	18.9586	13.9218	12.8543	423092	#B0E0E6,black	chr5
534	TOLLIP	0.868469	0.00140974	0.00460704	5.41929	5.21584	5.53851	5.53677	5.40219	5.47569	5.37078	5.36684	5.28852	5.32524	5.48268	5.38209	5.27319	5.31478	5.2121	5.11133	5.23147	4.76464	5.25536	5.35764	5.3281	5.22534	45.7995	46.4175	41.1512	44.0238	40.5156	40.3048	37.7349	39.7754	43.2758	40.5455	37.3874	38.9951	35.7365	33.6689	36.2697	26.3908	36.8732	40.3246	38.491	36.0952	423099		chr5
535	CD151	2.08119	1.3463e-07	0	5.09548	6.15289	4.58572	4.99598	5.12944	5.33158	4.81847	5.25377	4.83297	5.3436	5.27163	5.19341	5.82203	5.86543	6.04984	5.97215	5.92039	6.39284	6.18255	6.42244	6.15017	6.54886	23.1823	31.6072	33.8885	39.7498	27.3122	37.1917	27.2425	40.3049	37.245	35.4504	55.1557	57.5835	64.6571	61.9612	59.0809	83.6655	71.0191	85.4451	68.8169	91.8447	423105	#FF6347,black	chr5
536	RNH1	0.949024	0.456413	0.594255	5.7299	5.65442	5.7082	5.7712	5.54942	5.70635	5.50821	5.90627	5.61066	5.82005	5.56463	6.05777	5.3227	5.90991	5.76084	5.50269	5.95276	5.435	5.48917	5.74027	5.95366	5.26358	51.6441	54.7928	45.6788	51.8341	44.6659	59.0323	47.4231	56.4617	45.8593	65.3622	38.7249	59.4176	52.7372	44.4736	60.4449	42.5915	43.5337	52.8779	59.9247	37.0886	423111		chr5
537	API5	0.914276	0.0939356	0.1813	5.52919	5.39989	5.66321	5.54851	5.95154	5.44751	5.49025	5.48082	5.36576	5.33589	5.35354	5.54473	5.44748	5.46542	5.48117	5.11647	5.32127	5.38005	5.45572	5.37551	5.41457	5.5031	50.0257	46.8092	60.6858	43.1552	44.1	43.7006	39.8641	40.0803	39.4821	45.5029	42.3162	43.3974	43.2685	33.7931	38.6624	40.9607	42.5152	40.8412	40.9279	43.9708	423168		chr5
538	ERH	0.948553	0.59289	0.722849	5.8241	5.7479	5.5603	5.47134	6.49383	5.56145	5.62206	6.03469	5.71811	5.61829	5.82254	6.01072	5.67001	5.67146	5.52381	5.4321	5.39611	5.7324	5.81456	5.87643	6.23105	5.92862	46.516	44.3281	88.8309	46.7879	48.4157	64.6212	51.1671	48.9662	55.032	63.2324	49.5384	50.2147	44.5934	42.3024	40.7718	52.5702	54.8017	58.2109	72.8415	59.3969	423262		chr5
539	srsf5a	1.02958	0.496122	0.634267	6.59311	6.63517	6.68582	6.48234	6.46178	6.61521	6.72366	6.76334	6.33214	6.69342	6.54407	6.57288	6.4543	6.84977	6.61189	6.6823	6.67133	6.63995	6.75393	6.64447	6.34579	6.63665	102.673	90.3585	86.8528	98.2097	105.044	107.741	78.8368	104.283	91.3855	93.8336	86.0347	114.907	95.9237	102.006	100.101	99.495	106.004	99.84	78.9345	97.6549	423265		chr5
540	EIF2S1	1.49876	7.11086e-05	0	5.4144	5.99816	5.6286	5.74421	5.24369	5.30117	5.48797	5.49589	5.44506	5.17938	5.31545	5.18815	5.58382	6.41084	6.28476	5.93935	6.01141	6.13245	6.09231	5.8537	5.65444	5.80014	48.8189	53.7606	36.764	38.9002	44.0299	44.1703	42.171	35.8625	38.4245	35.3178	46.6073	84.4968	76.27	60.5462	62.9937	69.6856	66.6512	57.2849	48.5088	54.2506	423279	#FFE4B3,black	chr5
541	SRP14	1.21725	0.23315	0.364802	5.42247	5.70609	6.04919	5.9965	5.43894	5.12743	5.14427	5.29937	5.57452	4.92253	4.94825	5.20447	5.04131	6.2959	6.46797	5.86842	5.73583	5.79555	5.8049	5.06738	5.30348	4.69141	65.6765	64.2147	42.2378	34.3726	34.4845	38.418	46.2263	29.8509	29.5648	35.7314	31.6853	77.9481	86.7382	57.5927	51.8668	54.9645	54.4319	32.7965	37.8175	24.6173	423284		chr5
542	ARHGAP11A	0.989438	0.897142	0.956353	4.5702	4.55488	4.29493	4.33734	4.70036	4.72879	4.44142	4.8127	4.32195	4.69653	4.51213	4.73435	4.66406	4.44086	4.3168	4.48513	4.1554	4.73588	4.52042	4.89816	4.00632	5.01553	18.7637	19.6447	24.9157	25.8232	20.7985	27.1306	18.8234	25.3632	21.5973	25.5196	24.1701	20.8224	18.7529	21.4602	16.6788	25.8443	21.7589	29.0478	14.7985	31.0822	423289		chr5
543	ZNF410	1.33464	0.00101435	0.00460704	3.37315	3.7896	3.72185	3.40959	3.30793	3.20107	3.43688	3.19381	3.35637	3.30721	3.52294	3.18249	3.46286	3.83076	4.07882	3.81388	4.1701	3.85147	3.80938	3.84052	3.45789	3.36462	12.2803	9.84413	8.87269	8.30093	9.86373	8.15877	9.15417	9.05995	10.3877	8.04566	9.94923	13.2936	15.7584	13.1022	16.8698	13.5371	12.9085	13.4311	9.81116	9.21783	423340	#FFE4B3,black	chr5
544	EIF2B2	0.97901	0.78831	0.879166	3.75382	3.72321	3.60518	3.37261	4.11463	4.14246	3.51657	3.56729	3.66439	3.82611	3.83399	3.69684	3.83527	3.84466	3.66175	3.63292	4.06616	3.77622	3.79781	3.21299	3.87925	3.32458	11.25	9.57265	16.2703	16.8567	10.4811	10.8649	11.5709	13.4129	13.1275	11.9207	13.1741	13.4328	11.548	11.4405	15.6254	12.7999	12.7959	8.34358	13.4789	8.93697	423359		chr5
545	TMED10	0.989374	0.880504	0.945582	6.4884	6.47299	6.65279	6.39851	6.81432	6.18755	6.7263	6.57451	6.18593	6.49469	6.30621	6.39467	5.84298	6.39254	6.30913	6.4754	6.48932	6.711	6.38653	6.6511	6.73314	6.54633	100.325	85.199	111.173	72.76	105.238	94.4007	71.1428	90.7342	77.343	82.8143	55.9713	83.4256	77.5758	88.2442	88.1185	104.566	81.947	100.303	103.562	91.6693	423362		chr5
546	SPTLC2	1.21172	0.00226164	0.00814867	3.72963	4.00669	3.89849	3.68943	3.72265	3.6156	3.72945	4.05708	3.77602	3.66695	3.46691	3.58685	4.22213	3.76424	3.91875	4.12896	4.05541	4.202	3.98179	3.90276	3.69251	4.10065	14.0118	12.169	12.1603	11.398	12.3067	15.6611	12.5813	11.911	9.9512	10.9716	17.5335	12.6512	13.9945	16.545	15.5004	17.5369	14.6716	14.0699	11.7172	16.019	423379		chr5
547	TTC7B	1.13989	0.0217619	0.0573754	2.61415	2.80304	2.15046	2.477	2.56868	2.71878	2.68123	2.57035	2.72217	2.44607	2.89239	2.78172	2.85567	2.46692	2.7114	2.78808	2.89276	2.76952	3.00207	2.88423	2.86299	2.73371	3.4674	4.67395	4.9156	5.6517	5.4329	4.94464	5.54673	4.53215	6.36123	5.85388	6.19197	4.55247	5.49808	5.92489	6.37537	5.86414	6.95277	6.43378	6.16748	5.60255	423407		chr5
548	VRK1	1.20317	0.0762685	0.15409	2.01114	2.27798	1.77206	1.93224	1.9284	1.77289	2.31946	2.05584	2.28698	1.7119	2.11349	2.07776	1.77622	1.96033	2.31462	2.71164	1.76093	2.37866	1.82673	2.70194	2.57917	2.33286	2.43485	2.88369	2.79621	2.45064	4.00486	3.16114	3.8451	2.32192	3.29269	3.20848	2.40461	2.90695	3.93891	5.56582	2.367	4.2322	2.52269	5.54712	4.89546	4.00396	423443		chr5
549	SETD3	1.16027	0.0682042	0.14154	5.20504	5.41949	5.48171	5.70525	5.13578	4.87317	4.90129	5.08752	5.01226	5.20819	5.28758	5.14412	5.04096	5.57586	5.59247	5.39092	5.53547	5.72976	5.51002	5.37525	5.08782	5.1947	43.993	52.2882	34.0436	28.656	28.9841	33.0343	30.9834	36.5989	37.6743	34.2274	31.6789	46.9282	46.8216	41.0825	45.0137	52.467	44.1863	40.8322	32.4301	35.3156	423445		chr5
550	EVL	1.31688	0.0302154	0.0736844	3.39678	3.7939	3.65963	4.10701	3.04227	3.38805	3.30508	2.84337	3.69565	2.69413	3.5086	3.15026	3.44205	3.47203	3.88018	3.67049	4.25094	3.39545	3.80903	3.82284	4.27137	3.61314	11.72	16.5757	7.21199	9.58726	8.91547	6.18371	11.8477	5.5797	10.2749	7.84573	9.79226	10.1476	13.6017	11.7682	17.8999	9.59893	12.905	13.2555	18.0094	11.1395	423453	#FFE4B3,black	chr5
551	EIF5	0.597101	0.000113832	0	8.48652	7.74256	7.92012	7.9997	9.06144	8.35401	8.37855	8.53867	8.37498	8.64426	8.42291	8.80445	7.77781	7.86721	7.71385	7.535	7.31781	7.66096	8.19362	7.65906	7.72475	7.81326	242.921	260.56	531.508	330.143	332.94	371.24	327.962	406.062	338.757	444.375	216.816	233.643	207.028	185.021	157.247	202.951	289.245	202.742	206.874	221.991	423479	#B0E0E6,black	chr5
552	XRCC3	1.11716	0.376426	0.51304	3.56645	3.72629	3.24558	3.6443	3.98394	3.30992	3.61257	3.52638	3.45728	3.33448	3.49463	3.87231	3.59324	3.84329	3.44887	4.46401	2.91107	3.55304	3.55826	4.28288	3.32062	3.63721	8.5478	11.7589	14.7748	9.02985	11.2706	10.5331	9.88976	9.25257	10.1658	13.5926	10.9849	13.4185	9.82654	21.1296	6.46342	10.822	10.6851	18.6077	8.82828	11.3434	423485		chr5
553	NUDT14	1.03836	0.592495	0.722179	3.56867	3.62298	3.22421	3.30638	3.77123	3.54321	3.27345	3.41819	3.57319	3.54446	3.8145	4.00935	3.57398	3.48893	3.51067	3.52795	3.48044	3.6351	3.62164	3.72659	3.5625	4.0169	8.40714	9.09624	12.6121	10.7884	8.70044	9.69986	10.8018	10.8564	12.9396	15.0473	10.8263	10.2789	10.3011	10.5672	10.077	11.5132	11.2107	12.3357	10.625	15.0621	423501		chr5
554	PSMA3	1.11502	0.101212	0.191574	6.14329	6.30036	5.94058	5.67396	6.35179	5.99501	6.30623	6.29491	6.10938	6.14066	6.20484	6.28349	6.00401	6.21512	6.27019	6.19993	6.29292	6.55459	6.68829	6.20642	6.27264	6.17541	60.8483	51.1692	80.4051	63.5432	78.4007	77.5925	67.4164	70.7713	72.0298	76.5985	62.7013	73.6549	75.4857	72.7312	76.7775	93.7177	101.25	73.4318	74.9894	70.6607	423542		chr5
555	ACTR10	1.09326	0.130439	0.23307	4.13875	4.26738	4.05436	3.86116	4.13146	4.23044	4.36882	4.29487	4.38401	4.07781	3.95764	3.91799	3.94294	4.38788	4.38745	4.23495	4.40481	4.25772	4.29402	4.482	4.24031	3.93827	15.7267	13.8389	16.4709	17.9869	19.7274	18.6469	19.6989	16.1677	14.3872	14.0597	14.2689	20.0336	19.7485	17.8836	20.0198	18.2701	18.456	21.5164	17.5888	14.2037	423543		chr5
556	POLE2	1.7815	9.2323e-06	0	3.56097	4.39406	3.46346	3.47325	3.10044	3.59577	3.5241	3.74954	3.57941	3.46249	3.88279	3.64776	4.05483	3.99958	4.31663	4.6628	4.42135	4.50479	4.50552	4.86596	3.84526	4.4597	10.1059	10.3408	7.54904	11.2304	10.542	12.4628	10.8491	10.2084	13.6105	11.4874	15.502	15.0703	18.7564	24.401	20.2642	21.8664	21.5314	28.3768	13.1359	20.828	423567	#FFA07A,black	chr5
557	PSMC6	1.31582	0.000934925	0.00460704	6.65839	7.05436	6.7994	6.82883	6.29279	6.69615	6.65688	6.85379	6.56999	6.69097	6.64133	6.46343	6.75053	7.23014	7.14892	7.00464	7.18758	7.31245	7.36706	6.90392	6.628	6.81422	111.167	115.161	77.1408	103.938	100.249	114.777	93.1452	104.11	97.8259	86.9043	105.872	149.874	139.634	127.795	143.598	159.171	162.671	119.709	96.2027	110.575	423586	#FFE4B3,black	chr5
558	NCOA4	1.07669	0.573802	0.705996	6.48306	6.58967	6.58782	7.12188	6.48886	6.22335	6.48374	6.56273	6.79266	5.99324	6.03518	6.13663	7.01664	7.29249	6.69961	6.84168	6.37194	6.21114	6.40355	6.45538	5.95464	6.0641	95.8642	141.305	88.5177	74.614	88.7975	93.625	108.863	63.8058	63.923	69.0864	127.526	156.534	102.001	114.037	81.1537	73.6564	82.9308	87.4529	59.9493	65.3367	423615		chr6
559	TUBGCP2	1.06454	0.0515816	0.114282	4.28348	4.37371	4.17373	4.20519	4.21639	4.32335	4.16558	4.37852	4.18911	4.34061	4.29473	4.50873	4.26029	4.405	4.37136	4.444	4.29878	4.43827	4.31156	4.50757	4.30688	4.37434	17.17	17.834	17.53	19.2511	17.0046	19.8198	17.0811	19.598	18.4376	21.6809	18.0259	20.2855	19.5169	20.8281	18.5287	20.8395	18.6927	21.9203	18.4647	19.5701	423673		chr6
560	DNA2	2.42564	0.00147122	0.00460704	0.355931	1.6343	0.307782	0.324416	0.149496	0.455161	0.345499	0.391342	0.887537	0.0455303	0.2207	0.26117	0.93997	0.31812	1.68248	2.37351	1.21578	2.02404	1.32347	2.58768	1.13352	1.25628	0.241656	0.26448	0.107849	0.379046	0.272556	0.312223	0.840457	0.0372749	0.160609	0.196503	0.910278	0.249445	2.19246	4.1909	1.31157	3.08559	1.48989	5.03845	1.17173	1.37671	423688	#FF6347,black	chr6
561	SUPV3L1	1.66245	0.000770162	0.00460704	3.14167	3.87498	3.32488	3.31354	3.10466	3.13062	2.94931	3.14839	3.02405	3.16886	3.16053	3.04827	3.44518	4.1528	3.74335	3.76684	3.85757	4.70641	3.8375	3.51106	3.43582	3.79836	9.08651	9.14561	7.57511	7.85756	6.74866	7.87489	7.06445	8.14031	7.85723	7.24203	9.81615	16.867	12.2805	12.6497	13.3884	25.2862	13.1829	10.4855	9.64754	12.8039	423697	#FFA07A,black	chr6
562	tspan15	1.00232	0.948141	0.994199	0.235574	0.238917	0.131182	0.230149	0.330784	0.314878	0.187417	0.152926	0.316605	0.336408	0.231966	0.09898	0.181469	0.112041	0.361305	0.0441841	0.492899	0.123835	0.260931	0.254324	0.291173	0.212913	0.0964285	0.178303	0.256681	0.247487	0.139456	0.112011	0.242678	0.267992	0.171972	0.0704363	0.132456	0.0815495	0.281628	0.0314024	0.404019	0.0909396	0.195977	0.194858	0.218746	0.157033	423699		chr6
563	POLR3A	1.06757	0.396239	0.534079	3.63993	3.73427	4.07248	3.71006	3.48018	3.76261	3.53878	3.61595	3.52229	3.64919	3.48916	3.44219	3.39446	4.15225	3.82505	3.9596	3.89621	3.85005	3.49162	3.30664	3.7081	3.52792	15.9334	12.3542	10.1246	12.7247	10.659	11.2719	10.3916	11.75	10.1231	9.82982	9.44145	16.8612	13.0531	14.6012	13.7777	13.5237	10.1571	8.96966	11.8588	10.4422	423727		chr6
564	ADK	1.1255	0.0188741	0.051304	9.14255	9.31311	8.96267	9.07329	9.39002	9.14619	9.0162	9.08854	9.09805	9.25647	9.30303	9.03095	9.54758	9.54354	9.26869	9.33996	9.20338	9.16895	9.39089	9.26568	9.18814	9.14517	501.45	549.515	667.707	572.45	518.547	543.947	542.003	621.266	624.319	520.077	741.747	748.954	610.189	648.993	583.724	579.066	664.536	619.474	572.219	560.343	423735		chr6
565	NDUFB8	1.27506	0.0017856	0.00814867	6.00775	6.35832	5.97283	5.6129	6.43178	5.88657	6.20617	5.81398	5.88108	6.07684	5.98946	6.04769	6.43108	6.08675	6.06829	6.43113	6.45914	6.28247	6.39842	6.55653	6.64074	6.10222	62.2459	49.0077	85.0469	58.8702	73.0807	55.313	57.4021	67.6653	61.9011	64.8975	84.6494	67.2994	65.4964	85.5461	86.2765	77.4369	82.6371	93.8722	97.082	67.1159	423763	#FFE4B3,black	chr6
566	CUTC	0.687656	1.6482e-06	0	4.35368	3.81344	4.15503	4.38206	4.04997	4.35057	4.44893	4.51764	4.32981	4.34277	4.26142	4.61435	4.04021	4.0834	3.6729	3.85111	3.95838	3.65592	3.8146	3.60168	3.72145	3.63822	16.9344	20.2819	15.5117	19.6332	20.9103	21.9271	18.9366	19.6239	17.9964	23.4054	15.335	16.0318	11.6423	13.4725	14.4246	11.6988	12.9541	11.2339	11.9714	11.3485	423829	#E0FFFF,black	chr6
567	NHLRC2	1.06097	0.056808	0.122665	3.94355	4.02894	3.95024	4.13092	3.95536	3.94176	3.93965	3.7461	3.85473	3.95473	4.02341	3.90746	4.01908	4.06808	4.06118	3.93947	3.84348	4.09031	4.10957	4.03556	3.95788	4.13993	14.5608	16.8812	14.4639	14.5425	14.3939	12.4307	13.3421	14.761	15.1076	13.951	15.0984	15.8512	15.5497	14.3861	13.2444	16.1576	16.1224	15.5234	14.2855	16.4877	423903		chr6
568	BUB3	1.43425	0.000102909	0	4.98121	5.50151	5.19962	5.22122	4.58162	5.01598	5.07429	5.0377	5.11467	4.76266	4.98505	4.67273	5.09094	5.59895	5.78798	5.61441	5.67157	5.68043	5.38286	5.61018	5.10605	5.28405	36.003	37.1046	22.8658	31.7404	32.8036	31.8792	33.3372	26.6123	30.3573	24.4079	32.8316	47.7009	53.7644	48.1327	49.5675	50.669	40.374	48.2279	32.8562	37.6368	423949	#FFE4B3,black	chr6
569	PPP2R2D	0.899918	0.0429776	0.097891	4.82401	4.67187	4.92436	5.14646	4.63321	4.68772	4.87916	4.68055	4.8304	4.98773	4.75284	4.62432	4.57921	4.6139	4.85141	4.78364	4.78226	4.47373	4.70052	4.73619	4.50008	4.64854	29.5724	35.1653	23.7364	25.0735	28.5255	24.6687	27.1999	31.2609	25.6993	23.5712	22.7305	23.6039	27.614	26.6234	26.3009	21.3865	24.784	25.8596	21.2474	23.8727	423970		chr6
570	PMS1	0.979558	0.791666	0.8824	3.82898	3.79918	3.77294	3.30174	3.95007	4.00374	3.79009	3.87897	3.40176	4.25924	3.83561	3.86243	3.40299	3.67656	3.75639	3.77066	3.85865	3.83467	3.91483	4.17851	3.46515	3.97032	12.7606	9.06762	14.4079	15.2219	12.8776	13.7261	9.47726	18.4571	13.1425	13.4922	9.50263	11.8461	12.3984	12.6868	13.3965	13.3709	13.9612	17.2419	9.86239	14.549	423980		chr7
571	ASNSD1	0.968565	0.380085	0.517068	3.88546	3.83938	3.77129	3.88746	4.0007	3.92742	3.82455	3.88227	3.78308	3.89806	3.90435	3.9588	3.94603	3.9869	3.76587	3.81193	3.71161	3.736	3.65956	4.07057	3.68842	3.95148	12.7452	14.1041	14.9581	14.3872	13.2132	13.7599	12.6481	14.1519	13.8325	14.4933	14.3044	14.9287	12.4863	13.0841	12.0006	12.4216	11.5336	15.9279	11.6813	14.3467	423983		chr7
572	ZC3H15	0.861594	0.00496308	0.0173888	5.127	4.91208	5.00843	4.9204	5.32369	5.12888	5.15532	5.19137	4.86791	5.09619	5.11143	5.38487	4.95213	4.99776	5.02321	4.7189	4.77644	4.98509	5.09615	4.74951	4.96233	4.80543	31.4091	29.9309	38.9203	34.4011	34.7552	35.5743	27.94	33.7855	33.2317	40.6274	29.7295	31.1043	31.2303	25.4122	26.1886	30.9096	32.9182	26.111	29.6493	26.7283	423992		chr7
573	ACADL	0.955538	0.6681	0.784163	8.51512	8.44951	8.45374	8.09018	8.50802	8.59674	8.5415	8.70249	8.46774	8.6728	8.56181	8.4716	8.05482	8.22859	7.96127	8.99218	9.17733	8.4234	8.41397	8.46723	8.29915	7.90262	352.089	277.497	361.849	390.822	372.871	416.003	349.804	414.205	373.091	352.61	262.922	300.436	245.946	509.756	573.269	344.972	337.138	355.749	308.538	236.238	424005		chr7
574	UBE2F	0.891265	0.0870033	0.170882	5.33246	5.16638	5.47897	5.31872	5.26576	5.22786	5.13646	5.63266	5.14618	5.64285	5.21548	5.1355	5.01843	5.2408	4.89996	5.4024	5.30766	5.39349	5.34846	4.91255	4.98217	5.02835	43.9071	39.767	37.3478	36.9181	34.2918	48.6611	34.0956	49.8107	35.7895	34.0179	31.173	36.9956	28.5885	41.4184	38.292	41.3512	39.399	29.3558	30.0695	31.3605	424015		chr7
575	SLC19A1	0.513757	0.00526005	0.0173888	5.13899	4.17814	4.24432	4.03166	4.61096	6.0101	4.969	5.15613	4.27155	5.40752	5.81194	5.43478	3.7851	4.00013	3.25219	4.25391	4.1976	4.48108	3.94914	4.42211	4.73908	4.19873	18.0836	15.7082	23.3577	64.1839	30.4223	34.6912	18.1413	42.1498	54.6436	42.0949	12.6835	15.0794	8.44114	18.135	17.2026	21.5007	14.3144	20.6059	25.2585	17.2088	424034	#B0E0E6,black	chr7
576	LSS	1.16332	0.577813	0.709555	4.90675	5.125	5.57164	3.5051	5.32697	6.00542	4.9619	4.96682	2.68618	5.1847	3.53832	4.30848	5.04936	3.50484	4.47282	4.88934	3.84009	6.15039	5.39867	5.0731	4.5558	6.08606	46.8827	10.604	39.0112	63.9837	30.2694	30.3026	5.37626	35.9854	10.5011	18.7387	31.8723	10.4081	21.0058	28.7241	13.2053	70.5563	40.8331	32.9262	22.1197	66.3772	424037		chr7
577	GTF3C3	1.15154	0.00481916	0.0173888	3.03902	3.24259	2.94231	2.93449	3.25586	2.83968	3.09088	3.15651	3.19483	2.89644	2.98735	3.03233	3.11808	3.25157	3.52488	3.29576	3.36581	3.1336	3.23569	3.16291	3.23372	3.04332	6.73565	6.79708	8.52409	6.23738	7.54627	7.92461	8.0818	6.56365	6.85802	7.15274	7.62381	8.56615	10.4179	8.84656	9.23439	7.83723	8.347	8.02088	8.26123	7.18009	424052		chr7
578	BZW1	1.05241	0.617829	0.745249	8.05161	8.1253	8.35439	7.87366	8.24555	8.1466	8.15861	8.24951	7.42426	8.16513	7.78208	7.87984	8.0329	8.1998	8.19318	7.98841	7.66285	8.29554	8.80329	7.99075	7.50144	8.18274	328.589	238.679	301.494	285.799	285.721	303.634	169.193	291.035	216.899	233.632	258.945	294.478	289.016	253.713	200.005	315.625	441.895	255.404	177.063	287.082	424073		chr7
579	ORC2	1.34511	0.000118142	0	1.4523	1.88002	1.16952	1.69558	1.26081	1.67663	1.32261	1.25736	1.53367	1.32221	1.51884	1.64603	1.4426	1.91925	2.1092	1.85463	2.05981	2.06489	1.92464	1.69578	1.79803	1.81137	1.26063	2.29002	1.39064	2.22448	1.50726	1.39226	1.87625	1.53162	1.84493	2.12104	1.7035	2.79558	3.28673	2.62433	3.14534	3.20692	2.77308	2.25817	2.43441	2.48824	424077	#FFE4B3,black	chr7
580	NDUFS1	1.3407	4.61685e-05	0	6.576	6.99898	6.61398	6.40192	6.41324	6.69798	6.50246	6.50511	6.81105	6.51206	6.51178	6.73051	6.56626	6.91937	6.75757	7.15698	7.148	7.15876	7.11444	7.13348	7.04125	6.87003	97.6392	85.4107	83.9452	104.07	89.9712	89.9206	110.269	91.8516	89.3381	104.782	93.0567	120.637	106.22	142.138	139.686	142.986	136.38	140.526	128.451	114.977	424102	#FFE4B3,black	chr7
581	DYNC1I2	1.10324	0.00303192	0.0114382	4.56445	4.70619	4.62124	4.62256	4.55675	4.60061	4.51115	4.67349	4.62155	4.4082	4.42769	4.57759	4.61438	4.78662	4.76054	4.54887	4.56812	4.74147	4.8272	4.78925	4.73943	4.65585	23.7791	24.1558	22.4598	23.5449	21.8781	24.5431	23.3995	20.5913	20.3114	22.7884	23.3172	26.7317	25.8682	22.475	22.5352	25.9493	27.1524	26.8644	25.2671	24.0003	424151		chr7
582	Bcs1l	0.978164	0.659461	0.777012	2.51541	2.48356	2.42552	2.49745	2.28546	2.77405	2.69627	2.42097	2.3416	2.42558	2.53774	2.66836	2.59292	2.72309	2.22992	2.48095	2.66001	2.49482	2.46362	2.35398	2.4553	2.30692	4.40423	4.75099	3.86147	5.90867	5.49961	4.35979	4.0295	4.45134	4.75784	5.33656	4.99537	5.62996	3.65472	4.59674	5.27759	4.67321	4.47592	4.14705	4.40435	3.9123	424212		chr7
583	RQCD1	0.86952	0.00172885	0.00814867	3.97709	3.77538	3.7573	4.04971	3.90121	4.18284	3.91313	4.04055	3.91004	4.00086	4.01378	3.96123	3.75394	4.06257	3.86179	3.74225	3.77424	3.7785	3.70117	3.5948	3.78134	3.65154	12.6128	15.9005	13.8945	17.3659	14.1131	15.4713	13.904	15.2704	15.0017	14.5193	12.3957	15.7864	13.4137	12.4202	12.5775	12.8229	11.9004	11.1742	12.5254	11.4647	424215		chr7
584	PECR	0.551407	0.000321032	0	6.17549	5.31668	5.91211	5.52729	6.81822	6.18451	5.77742	6.05656	5.90134	6.43385	6.31125	6.38932	5.36494	4.64234	4.82446	5.1806	5.16109	5.09732	4.90522	5.50207	5.91406	5.95802	59.6362	46.1202	111.482	72.5938	54.0342	65.6237	58.2326	86.9272	77.6275	82.508	39.9045	24.0974	27.0762	35.3754	34.4915	33.4964	28.7073	44.6798	58.2715	60.6402	424224	#B0E0E6,black	chr7
585	ERCC3	0.992155	0.831314	0.911442	4.19257	4.18121	4.15991	4.27377	4.18593	4.18607	4.20643	3.84088	4.14515	4.38298	4.27952	4.20607	4.34215	4.2365	4.03711	4.16488	4.20451	4.0708	4.27689	4.24798	4.08004	4.11992	16.9958	18.7464	17.1434	17.4118	17.5211	13.3428	16.5397	20.2083	18.2353	17.3887	19.1384	17.9387	15.2738	16.9884	17.2943	15.9289	18.2264	18.1457	15.6333	16.2447	424226		chr7
586	BIN1	1.10288	0.0820791	0.163312	3.81003	3.95131	3.6966	3.61137	3.89269	3.89206	3.78654	4.04334	4.04384	3.60901	3.58246	3.84913	4.03721	3.90607	4.26023	3.94174	3.758	3.76747	4.08146	3.78625	4.05411	3.83452	12.0521	11.4762	13.8068	14.0151	12.8438	15.5032	15.353	11.4033	10.8648	13.3589	15.3031	14.0611	18.0007	14.41	12.4254	12.7176	15.793	12.9012	15.3429	13.151	424228		chr7
587	EAF2	1.06912	0.763919	0.859718	3.80989	3.90632	3.09954	2.73401	4.24066	4.01908	3.34398	4.4869	2.82124	4.48974	3.9492	3.62598	2.94245	2.47439	3.74344	3.0004	3.66035	4.1516	3.1789	4.68896	4.4158	4.84242	7.62984	5.79545	17.8464	15.3959	9.1871	21.4432	6.00498	21.8264	14.3011	11.3009	6.63135	4.5843	12.2782	7.02544	11.5466	16.9006	7.98101	24.9829	20.0045	27.4656	424243		chr7
588	SEC22A	1.24687	0.032612	0.0794105	5.82583	6.14415	6.00138	6.16364	6.06273	6.06311	5.81596	5.66278	5.57082	5.66339	5.80253	5.19936	5.76111	6.43866	6.41824	6.29023	6.20149	6.45956	6.25248	6.05851	5.33475	5.84906	63.5084	72.2384	65.6254	66.6588	55.5249	49.71	46.1012	50.5564	54.2578	35.6005	52.8312	86.1637	83.756	77.4928	72.0034	87.6767	74.5919	66.1772	38.6622	56.1538	424250		chr7
589	MCM6	3.36364	0.000806199	0.00460704	1.57406	3.32408	1.22287	1.46193	1.33309	1.60122	1.42562	1.47353	2.39877	1.67148	1.24619	1.50461	2.29454	1.61336	3.07523	3.66294	2.55388	4.4078	3.57896	3.91555	2.68354	3.39586	1.34863	1.80853	1.51203	2.06662	1.69441	1.77944	4.2315	2.23479	1.35113	1.82773	3.87374	2.0731	7.36335	11.6975	4.83078	20.3555	10.8655	14.1879	5.32848	9.45098	424295	#FF6347,black	chr7
590	DARS	1.35461	7.23751e-05	0	4.80172	5.2396	5.08367	4.62733	4.84976	4.85861	4.95228	4.78213	4.6662	4.77183	4.65498	4.70363	4.88733	4.84843	5.27576	5.23169	5.42662	5.5446	5.20574	5.3216	5.24626	5.26883	33.1439	24.248	27.7418	28.3553	30.0616	26.5413	24.1629	26.7847	23.9449	24.9588	28.3794	27.9479	37.3976	36.6842	41.6728	46.0241	35.5954	39.302	36.3188	37.2339	424296	#FFE4B3,black	chr7
591	PKP4	1.08043	0.257318	0.392508	3.49983	3.61143	3.95059	3.33303	3.11088	3.66617	3.63197	3.44939	3.51982	3.50826	3.35968	3.29517	3.57114	3.72409	3.37518	3.37555	3.85002	3.84339	3.76243	3.46222	3.46905	3.57616	14.5607	9.28349	7.61212	11.8359	11.4363	9.9337	10.3733	10.5621	9.16898	8.78078	10.8033	12.2749	9.28798	9.40764	13.3132	13.4555	12.4634	10.1034	9.89584	10.8326	424328		chr7
592	STX6	0.865121	0.00363547	0.014542	3.51692	3.3079	3.39257	3.39498	3.10488	3.62035	3.59628	3.58554	3.68114	3.56407	3.65804	3.48183	3.22817	3.23885	3.3406	3.24377	3.47834	3.27071	3.29798	3.24422	3.48033	3.22499	9.56986	9.73115	7.57675	11.4329	11.1319	11.0156	11.7212	11.015	11.5084	10.1326	8.30595	8.48354	9.04541	8.49887	10.0624	8.72	8.75719	8.54584	9.98403	8.27614	424413		chr8
593	RALGPS2	0.773184	0.0394226	0.0903892	5.43438	5.06326	4.81681	4.83031	5.64109	5.84954	5.59267	6.0171	5.14194	5.52853	4.70101	5.57678	4.77829	5.00869	5.34185	5.18484	4.70996	5.05666	5.03251	5.2726	5.00969	5.11791	27.3804	28.0645	48.7432	57.3367	47.4171	63.8252	33.9926	45.9415	24.7521	46.5488	26.2387	31.3498	39.1949	35.4809	24.9622	32.5344	31.4519	37.9589	30.6681	33.4334	424429	#E0FFFF,black	chr8
594	ZNF326	0.72542	0.000923694	0.00460704	3.8719	3.40879	3.5419	3.92236	4.20908	3.74424	3.77586	4.01129	3.74104	3.40355	3.92506	4.22765	3.6319	3.54459	3.58974	2.97879	3.19577	3.21106	3.30757	3.19616	3.75425	3.4898	10.7239	14.4679	17.4394	12.5507	12.7408	15.1403	12.258	9.75502	14.0496	17.6689	11.3104	10.7227	10.9375	6.9058	8.09225	8.32805	8.82047	8.23479	12.2778	10.1439	424512	#E0FFFF,black	chr8
595	SH3GLB1	1.17333	0.0189647	0.051304	5.10268	5.33329	5.33843	5.2217	4.93715	4.99444	4.92846	5.0131	5.01522	5.25969	5.17001	5.08407	4.94596	5.40879	5.41776	5.32059	5.74065	5.23381	5.52343	5.18282	5.0775	5.32051	39.7389	37.1161	29.536	31.2547	29.5537	31.3233	31.0499	37.9628	34.648	32.7916	29.5967	41.6871	41.3675	39.08	52.0488	36.9144	44.6096	35.6086	32.1933	38.6263	424522		chr8
596	FUBP1	1.02803	0.634274	0.758128	5.03433	5.07421	4.96505	5.00112	4.8036	5.0572	5.17164	5.13186	5.01483	4.75098	5.15378	5.21965	5.30609	5.16661	5.2995	4.69639	4.88637	5.05174	5.04529	4.7532	5.12566	5.2651	30.4495	31.7106	26.8365	32.6862	35.1622	34.0964	31.043	26.3866	34.2514	36.1223	38.2758	35.0901	38.0346	25.0035	28.3414	32.4185	31.7426	26.1806	33.3242	37.135	424551		chr8
597	CDC20	2.00455	0.00105861	0.00460704	1.59128	2.59456	1.19253	1.535	1.48892	1.94869	1.5604	1.43414	2.25742	0.751855	1.46654	1.76585	2.32475	1.3861	2.80499	3.2445	2.74011	2.19968	2.04543	3.22244	2.06374	2.88628	1.29849	1.94952	1.79923	2.89785	1.9575	1.70437	3.74657	0.706323	1.74106	2.39008	3.97998	1.62417	5.93928	8.49883	5.63909	3.62217	3.0993	8.38998	3.12257	6.34488	424563	#FF6347,black	chr8
598	IPO13	0.815697	0.0760988	0.15409	3.12472	2.83082	2.66731	2.79264	2.49439	2.8956	3.22029	3.17184	2.85031	3.58229	3.71018	3.35851	2.47905	2.61822	2.47099	2.68449	2.97769	2.91023	3.01734	3.00088	3.09695	2.88904	5.39279	6.06498	4.61799	6.52157	8.34751	8.01976	6.15282	11.1572	11.9756	9.22225	4.53745	5.16731	4.4984	5.44586	6.8205	6.56907	7.0349	7.0618	7.42552	6.35121	424573		chr8
599	DPH2	0.732852	1.22664e-05	0	1.61975	1.17135	1.64723	1.51936	1.41484	1.59749	1.81508	1.51291	1.57415	1.70152	1.9084	1.42449	1.36013	1.30449	1.24067	1.23958	1.20306	0.91493	0.944014	0.924829	1.30897	1.1846	2.14688	1.90811	1.66047	2.05024	2.52665	1.85571	1.95968	2.28968	2.72926	1.67735	1.55444	1.47799	1.34898	1.36593	1.29006	0.894712	0.913317	0.908128	1.4495	1.2603	424574	#E0FFFF,black	chr8
600	AKR1A1	1.8464	5.02878e-05	0	5.5601	6.44482	5.38338	4.75386	5.66436	5.2798	5.72498	6.10616	5.37439	5.59738	5.62282	5.71591	5.74786	6.02582	6.10079	6.53542	6.29746	6.95261	6.44517	6.76581	6.53993	6.63405	41.0341	26.5747	49.5487	38.3167	52.0707	67.9544	40.1043	48.2524	47.7844	51.3588	52.3384	64.4743	67.0128	92.0328	77.0249	123.803	85.3935	108.679	90.4655	97.4856	424599	#FFA07A,black	chr8
601	RNF11	0.853039	0.00326593	0.0114382	5.18837	4.95906	5.36387	5.39285	5.18851	5.05163	5.16283	5.09184	5.08097	5.2909	5.09943	5.11266	5.15201	5.01769	5.01013	4.82866	4.80963	4.62333	5.04466	4.74582	5.13407	5.12142	40.4621	41.9095	35.349	32.5567	34.942	33.1362	32.5463	38.811	32.9474	33.4687	34.2964	31.5512	30.9386	27.5	26.8211	23.8342	31.7281	26.0423	33.5244	33.5191	424631		chr8
602	TMEM59	1.21289	0.000259899	0	6.85448	7.13293	6.779	6.88173	6.92921	6.75202	6.78625	6.88391	6.8738	7.05295	6.8225	6.75575	6.72951	7.04704	7.27884	7.1506	7.24913	7.21693	7.08363	7.24627	6.99375	7.24792	109.593	119.502	120.469	108.083	109.748	117.22	115.213	134.085	111.049	106.648	104.325	131.893	152.886	141.508	149.899	148.912	133.475	152.037	124.252	149.705	424656		chr8
603	HOOK1	1.1813	0.302601	0.444553	3.99694	4.23731	4.37934	4.18436	3.79777	3.77414	3.88786	4.43048	4.13745	3.39969	3.61941	4.02414	4.23113	4.30262	4.18025	3.83073	3.70708	5.27571	4.47804	3.90987	3.34812	4.20445	19.9504	17.5592	12.8631	12.84	13.8516	20.583	16.4469	9.73231	11.1708	15.21	17.6469	18.8262	16.9727	13.2696	11.9579	38.014	21.1049	14.1464	9.01182	17.2863	424675		chr8
604	FARSB	1.25617	0.0017693	0.00814867	4.73289	5.06192	4.80314	4.91624	4.57806	4.69925	4.74122	4.93574	4.44361	4.77142	4.83301	4.52427	4.4207	5.13007	5.20076	5.21908	5.23406	5.24514	5.10899	5.02634	4.97259	4.88309	27.1103	29.8389	22.8079	25.2847	25.8342	29.6353	20.5652	26.7745	27.2236	21.9241	20.2598	34.1865	35.4539	36.3555	36.3415	37.2098	33.223	31.8432	29.8705	28.2633	424812	#FFE4B3,black	chr9
605	C9H21orf2	1.43276	0.0417573	0.0959893	3.37047	3.88927	2.43162	2.76562	3.28001	3.55392	3.43447	3.74452	3.78858	3.29989	3.23839	3.63797	2.76137	3.1353	3.30853	4.26952	3.61772	4.70117	4.00969	4.33046	3.75751	3.94278	4.43196	5.94374	8.68324	10.8769	9.84577	12.4156	12.7024	9.00994	8.34782	11.4043	5.73162	7.82774	8.82251	18.339	11.1828	25.1929	14.9804	19.2649	12.308	14.2567	424866	#FFE4B3,black	chr9
606	TBCCD1	1.18565	0.122251	0.221388	3.01668	3.26236	3.42951	3.63784	2.71299	2.85005	2.87365	2.70174	3.45526	2.815	2.82684	2.32344	2.87045	3.26455	3.46837	3.53219	3.25401	3.58299	3.32036	3.24379	3.0482	2.83534	9.84166	11.6878	5.53687	6.28954	6.35184	5.51177	9.87962	6.14895	6.03018	3.98726	6.26309	8.65257	9.97908	10.5996	8.47085	11.0652	8.91232	8.54082	7.1426	6.08138	424869		chr9
607	CCDC61	0.632428	0.000261217	0	3.67468	3.01365	4.15709	4.18152	3.45326	3.40959	3.74101	3.40952	3.67362	3.4977	3.5671	3.35452	3.58091	2.85657	2.98286	3.05393	2.71365	3.04832	2.8645	3.04597	2.83697	2.96749	16.952	17.497	9.91996	9.74364	12.4117	9.63558	11.6554	10.4746	10.7443	9.1923	10.8851	6.27637	6.8385	7.32778	5.50974	7.33182	6.22412	7.32051	6.02956	6.75936	424880	#B0E0E6,black	chr9
608	BDH1	1.42916	0.000302155	0	1.89197	2.40714	1.80167	2.39207	1.80029	1.6386	1.50254	1.8197	2.29803	1.75435	1.87699	1.78836	2.33795	1.99714	2.67759	2.54977	2.2347	2.22284	2.4498	2.59031	2.66246	2.18572	2.50615	4.34015	2.47355	2.14412	1.84123	2.5329	3.88222	2.4213	2.64327	2.4434	4.02581	3.00796	5.3525	4.86915	3.6762	3.6969	4.42623	5.06006	5.24583	3.5184	424891	#FFE4B3,black	chr9
609	ACAP2	1.01095	0.856375	0.929011	3.2899	3.30561	3.36688	3.41883	3.53897	3.26974	3.07869	3.1365	3.54478	2.92221	3.19774	3.30114	3.16323	3.49732	3.50513	3.19693	3.32471	3.24618	3.51407	2.98246	3.42479	3.09179	9.3825	9.90694	10.5888	8.75072	7.47483	7.80182	10.5746	6.70199	8.09101	8.82227	7.89695	10.343	10.2608	8.19513	8.94543	8.55536	10.3358	6.96182	9.57107	7.4585	424895		chr9
610	LSG1	1.06615	0.339063	0.473124	3.7761	3.86851	4.01084	3.73283	3.58396	3.84529	3.73792	3.82132	3.64092	3.7893	3.77182	3.78455	4.01968	4.34745	4.07159	3.76217	3.83881	3.95022	3.56659	3.55033	3.76788	3.60304	15.2267	12.5696	10.9541	13.5356	12.3849	13.1493	11.3672	13.0518	12.5304	12.7304	15.1067	19.4496	15.6716	12.6065	13.1997	14.5689	10.7514	10.8044	12.4007	11.0529	424897		chr9
611	RFC4	1.23205	0.0121971	0.0354799	2.93443	3.23548	3.03463	2.96239	3.22866	2.81877	2.70793	2.89367	3.07228	3.04824	2.70342	2.77933	2.8308	2.97968	3.07049	3.24445	3.58126	3.61788	3.2629	3.45817	3.04339	3.03975	7.24629	6.94814	8.34635	6.13281	5.55408	6.4382	7.34225	7.40115	5.45383	5.84122	6.06643	6.9232	7.33202	8.50235	10.8843	11.3598	8.52556	10.068	7.11633	7.16025	424958		chr9
612	MCCC1	1.21408	7.325e-05	0	4.79449	5.07436	4.92074	4.88781	4.817	4.59252	4.807	4.87081	4.80165	4.67001	4.86126	4.68034	4.97291	5.09425	5.07379	5.26401	5.21194	5.11392	5.1398	5.04322	4.99128	4.78269	29.4976	29.2383	27.0967	23.4114	27.0861	28.2873	26.6414	24.8907	27.7814	24.5433	30.1761	33.3242	32.3815	37.5372	35.7726	33.8888	33.9613	32.23	30.2726	26.2952	424962		chr9
613	TTC14	0.743446	5.60517e-05	0	4.61436	4.18666	4.3362	4.63403	4.60355	4.54762	4.61071	4.80436	4.42529	4.63222	4.59164	4.87992	4.29262	4.45716	4.11057	4.04336	3.73535	4.0782	4.3008	3.98491	4.33701	4.37937	19.336	24.35	23.2343	22.6567	23.5115	26.9681	20.2975	24.2109	22.88	28.3364	18.4565	21.0694	16.1222	15.5361	12.2127	16.0176	18.5456	14.9569	18.874	19.6411	424970	#E0FFFF,black	chr9
614	NDUFB5	0.984635	0.717476	0.823741	7.39229	7.36995	7.28187	7.26086	7.27737	7.332	7.25803	7.29383	7.64078	7.57316	7.57989	7.35227	7.192	7.35871	7.32413	7.50671	7.37785	7.43883	7.43305	7.52001	7.27437	7.23544	155.715	155.725	153.621	162.061	152.588	156.069	196.761	192.738	188.411	161.771	144.128	163.941	157.788	181.407	163.977	173.842	170.325	184.016	151.141	148.402	424978		chr9
615	PDCD10	1.25885	0.000757746	0.00460704	4.77035	5.10245	5.09032	4.85106	4.90422	4.72062	4.65141	4.62763	4.63728	4.8152	4.68674	4.64529	4.66094	5.22425	5.25611	5.08946	5.12323	5.0662	4.95928	5.27585	4.90623	5.3368	33.3008	28.4784	28.8479	25.6774	24.215	23.7444	23.664	27.6306	24.5012	23.9302	24.1125	36.5603	36.8793	33.1461	33.5791	32.754	29.8484	38.0432	28.4814	39.0801	425003	#FFE4B3,black	chr9
616	GMPS	0.885327	0.0442186	0.0995667	5.83619	5.66047	5.80367	5.80748	6.00099	5.89407	5.70331	5.81329	5.98602	5.55458	5.65058	6.06564	5.79868	5.60734	5.49412	5.34875	5.29077	5.67204	5.68196	5.85305	5.83222	5.89019	55.2458	56.2148	62.8352	59.1755	51.2785	55.2855	61.8146	46.8078	48.7356	65.7249	54.2539	47.9884	43.6647	39.8715	37.8305	50.375	49.9013	57.2589	55.0032	57.8095	425028		chr9
617	SELT	0.727876	9.8807e-07	0	6.2876	5.82936	6.60566	6.0466	6.3952	6.30981	6.36902	6.19996	6.14757	6.2705	6.16008	6.29332	5.79726	5.93997	5.92248	5.77362	5.8078	5.81285	5.8913	5.87837	5.73895	5.71234	97.0642	66.5358	82.8927	79.2762	81.9319	72.5866	69.254	77.5246	69.8002	77.1299	54.1964	60.6923	59.1045	53.8686	54.5663	55.6444	57.8475	58.2935	51.4901	50.9849	425041	#E0FFFF,black	chr9
618	GYG1	1.0458	0.256802	0.392508	3.39185	3.45647	3.41957	3.64726	3.40921	3.1665	3.33152	3.35835	3.54012	3.15835	3.46228	3.35462	3.38739	3.43607	3.41732	3.4704	3.44616	3.44723	3.68184	3.42508	3.46191	3.36722	9.76952	11.7793	9.59138	8.07919	9.09827	9.265	10.5359	8.0722	9.92031	9.19278	9.39222	9.87239	9.59425	10.1144	9.81821	9.98463	11.733	9.82022	9.84438	9.23764	425050		chr9
619	LAMTOR3	1.00571	0.892394	0.953082	5.27956	5.28778	5.17867	5.10979	5.55487	5.42103	5.21251	5.17425	5.22657	5.41487	5.18235	5.25628	5.4118	5.36347	5.17722	5.24024	5.44984	5.36931	5.22785	5.06316	5.20501	5.32507	35.4698	34.2741	45.8574	42.3496	36.202	35.1432	36.1069	42.3871	34.9536	37.076	41.2597	40.3674	34.8592	36.909	42.3619	40.648	36.1579	32.6957	35.2609	38.7511	425210		chr4
620	HP1BP3	0.936506	0.00690093	0.0229857	5.02335	4.92871	4.99162	5.0162	4.95703	5.09787	5.01708	5.08502	5.01351	5.07936	4.94805	5.0195	4.87217	4.98939	4.89059	4.99602	4.90594	5.00652	4.79414	4.85511	4.88508	5.06965	31.0334	32.052	29.9607	33.6476	31.4883	32.9752	31.0144	33.3811	29.5662	31.3136	28.0728	30.9184	28.3993	31.005	28.7431	31.3866	26.5108	28.169	28.0514	32.3031	425543		chr21
621	SSR2	0.952227	0.569343	0.701865	7.57443	7.5038	7.82832	7.90116	6.85535	7.27124	7.61749	7.78886	7.56261	7.69713	7.71536	7.18169	7.19455	7.45158	7.55984	7.73875	7.63071	7.8662	7.58881	7.1607	7.43554	7.23795	227.879	243.273	114.405	155.339	196.044	220.365	186.328	210.125	207.057	143.618	144.383	174.908	185.97	213.235	195.582	234.122	189.856	143.23	169.121	148.661	425656		chr25
622	ABCF2	1.2473	0.0634228	0.133208	4.66883	4.98764	4.98077	4.99773	4.20322	4.74018	4.61234	4.64846	4.59905	4.63623	4.70487	4.39027	4.81474	5.7622	5.2003	4.83147	5.1509	5.02815	4.86168	4.671	4.57725	4.52572	30.792	31.6277	17.3602	26.04	23.541	24.104	23.0199	24.29	24.8249	19.8907	26.9391	53.5299	35.4432	27.5549	34.2502	31.8743	27.8311	24.6739	22.4691	21.8416	426038		chr2
623	RHNO1	1.44601	0.00764318	0.0255625	0.204909	0.736986	0	0	0.161072	0.53709	0	0.270534	0.346108	0.312271	0.146894	0.177279	0.318838	0.292653	0.891472	1.03213	1.09	0.503128	0.0870265	1.43625	0.319782	0.792499	0	0	0.117261	0.457315	0	0.206591	0.267544	0.248098	0.104704	0.129701	0.244525	0.226651	0.848191	1.04759	1.12149	0.421128	0.0604946	1.71545	0.241664	0.726177	426083	#FFE4B3,black	chr1
624	ANP32E	0.929311	0.151459	0.26172	6.45443	6.34866	6.36124	6.40959	6.51025	6.54994	6.28174	6.518	6.46854	6.32104	6.45127	6.63544	6.49212	6.16942	6.41806	6.17534	6.05531	6.18122	6.34733	6.33703	6.49047	6.69965	81.7857	85.861	89.8559	93.818	77.0649	90.7356	86.7567	80.3314	85.6321	98.0378	88.3485	71.3281	83.7395	71.4862	64.9643	72.1233	79.7238	80.4855	87.3727	102.062	426109		chr25
625	ANKRA2	0.74025	0.0112437	0.0329794	3.92297	3.48905	4.52049	3.76256	4.18476	3.6288	3.82183	3.64525	3.42963	4.31495	3.7689	3.76956	3.28412	3.30071	3.67599	3.97958	3.6961	3.55308	3.39558	3.43191	3.15716	3.20079	22.0979	12.8494	17.1307	11.5101	13.1859	11.5237	9.6824	19.2197	12.5042	12.5889	8.67215	8.90019	11.6727	14.8188	11.8627	10.8229	9.43798	9.87385	7.77371	8.11968	426153	#E0FFFF,black	chrZ
626	QDPR	0.79972	0.0108694	0.0329794	7.17268	6.85025	6.99807	6.88583	7.14517	7.30479	7.30828	7.05605	7.4116	7.39298	7.06391	7.05861	6.74998	7.15187	7.02002	6.34796	6.6323	6.84442	6.44025	6.52227	7.32596	7.12304	127.728	119.846	140.083	159.008	158.029	132.202	167.717	169.984	131.46	131.794	105.83	141.908	127.611	80.7008	97.399	114.8	85.0893	91.6538	156.689	137.207	426335	#E0FFFF,black	chr4
627	OAT	0.641021	0.141491	0.248416	6.49885	5.85729	6.999	7.81013	5.96946	5.88474	5.68737	6.3202	6.96162	5.55668	5.36076	6.42714	6.92021	6.76193	6.48852	5.02446	5.05847	5.1328	6.11947	4.9045	5.11575	4.65445	127.8	228.248	61.4532	58.7946	50.7056	78.9824	122.521	46.8845	39.6789	84.7233	119.22	108.057	87.9842	31.645	32.0526	34.3568	67.9312	29.1915	33.0728	23.9672	426430	#B0E0E6,black	chr6
628	RP11-529K1.3	0.992795	0.858569	0.931322	5.19034	5.17991	5.1705	5.03207	5.20192	5.27587	5.21859	5.29131	5.14701	5.03843	5.20077	5.29931	5.08226	5.41971	5.22736	5.02026	5.09696	5.19343	5.35667	5.15459	5.27741	4.89283	35.2629	32.4228	35.688	38.1997	36.3587	38.1979	34.1165	32.4244	35.4169	38.2294	32.6293	42.011	36.1287	31.5479	32.9525	35.8677	39.6304	34.8988	37.1299	28.4589	426504		chr21
629	CENPL	1.7781	0.00228655	0.00814867	0.641224	1.47156	0.82738	0.365195	0.606495	0.577341	0.707206	0.698809	0.959133	0.548053	0.438157	0.587289	1.34013	0.577109	1.69078	1.97077	1.07123	1.4039	1.09466	2.32872	0.824021	1.52789	0.781426	0.301033	0.519925	0.501388	0.635635	0.624028	0.934048	0.475079	0.34834	0.499417	1.5206	0.495658	2.211	2.9266	1.09137	1.65819	1.12497	4.04653	0.753333	1.86908	426563	#FFA07A,black	chr8
630	GOLGA7	0.876291	0.0234203	0.0594514	6.43557	6.24505	6.46072	6.34197	6.50655	6.48709	6.38585	6.62434	6.29197	6.67708	6.22835	6.28172	5.98482	6.51905	6.48469	6.25469	6.14857	6.18891	6.42868	6.2479	6.05254	6.02503	87.6945	81.8831	89.6231	89.776	82.9062	97.7526	76.6471	103.09	73.2283	76.5029	61.8588	91.1616	87.7463	75.584	69.3703	72.5135	84.4079	75.6039	64.2328	63.5656	426787		chr22
631	ACAA2	1.5844	9.07332e-06	0	6.63303	7.29696	6.83221	6.18719	6.49537	6.99417	6.34376	6.54398	6.54994	6.76772	6.93436	6.46769	6.70986	7.23945	7.2433	7.36242	7.61189	7.51253	7.35603	7.31834	7.25945	7.18815	113.748	73.4655	88.9213	128.016	80.4961	92.4036	91.8447	109.855	120.083	87.1637	102.9	150.852	149.141	164.044	193.041	183	161.423	159.875	149.584	143.588	426847	#FFA07A,black	chrZ
632	GLYR1	0.826388	0.00032394	0	5.49572	5.22061	5.64979	5.46004	5.27436	5.41423	5.57857	5.63637	5.4131	5.41033	5.49043	5.58546	5.24164	5.38015	5.14527	4.96418	5.07896	5.11012	5.13957	5.46407	5.40615	5.19575	49.5522	43.9639	37.5768	42.1472	46.9467	48.7891	41.2288	42.2526	43.5138	46.8351	36.5566	40.8491	34.0729	30.3077	32.5301	33.8009	33.9513	43.4886	40.6861	35.3415	426988		chr14
633	LOC427001	0.943824	0.264992	0.40157	2.67633	2.59292	2.77632	2.64114	2.57506	2.76254	2.80001	2.59637	2.51564	2.53682	2.60116	2.90444	2.83466	2.67975	2.45219	2.38356	2.49278	2.64172	2.30834	2.8816	2.63595	2.50894	5.89211	5.35523	4.94202	5.85549	5.98452	5.05276	4.67366	4.88985	5.01551	6.46288	6.08853	5.43447	4.42944	4.23176	4.58929	5.28199	3.91604	6.41958	5.1239	4.65008	427001		chr14
634	FAM172A	0.90417	0.206191	0.330352	3.96502	3.81968	3.70074	3.92518	4.23825	3.88873	3.96774	4.1757	3.26326	4.07763	3.69947	4.3986	3.65815	3.87692	4.12021	3.82388	3.86396	3.78381	3.82714	3.69769	3.8583	3.62394	12.0897	14.5046	17.8148	13.9807	14.6962	17.0889	8.51729	16.1593	11.8676	20.0163	11.5348	13.76	16.2423	13.2013	13.4489	12.8739	13.0778	12.0739	13.2669	11.2283	427109		chrZ
635	PHAX	1.01612	0.688651	0.800463	4.37484	4.39791	4.57035	4.37974	4.51193	4.46056	4.18374	4.11106	4.29637	4.47646	4.3043	4.38834	4.42799	4.50541	4.58775	4.26685	4.37541	4.30035	4.48586	4.27037	4.3467	4.37647	22.9182	20.2556	21.743	21.2715	17.2328	16.2969	18.4766	21.6317	18.5664	19.8645	20.3714	21.8197	22.8375	18.3063	19.5937	18.8495	21.2219	18.4469	19.0086	19.5999	427124		chrZ
636	depdc1b	1.57519	5.2996e-07	0	0.163312	0.818841	0.0446963	0.0516089	0.233164	0.365016	0.189999	0.05344	0.302956	0	0.212689	0.132697	0.758843	0.285231	0.969958	1.04129	0.903895	0.960591	0.618008	0.961832	0.73405	0.806725	0.0326066	0.0401597	0.174344	0.292914	0.141747	0.0379047	0.230276	0	0.155771	0.095402	0.687044	0.220384	0.95126	1.06069	0.864786	0.952427	0.529704	0.954351	0.651827	0.743134	427152	#FFA07A,black	chrZ
637	TRAPPC13	1.0455	0.565941	0.699241	2.66546	2.72965	2.81346	2.44916	2.89531	2.21241	2.61421	2.4512	2.88511	2.85845	2.95579	2.28911	2.63841	2.87869	2.8491	2.41332	2.71292	2.57235	2.52476	3.17052	2.73545	2.65382	6.07219	4.5654	6.41899	3.68373	5.1409	4.47341	6.33013	6.36017	6.69232	3.87096	5.18616	6.38585	6.14938	4.34092	5.51066	4.98761	4.71164	8.06441	5.56065	5.24677	427165		chrZ
638	OXCT1	1.15711	0.40189	0.539223	2.73368	2.9442	2.59124	2.10877	2.17136	2.50225	3.40438	3.8389	3.00589	2.0945	1.7891	2.41911	3.14889	2.59967	2.92277	2.65318	2.34386	2.75301	3.04119	3.08246	3.50197	3.05504	5.06382	3.39857	3.49106	4.72646	9.6188	13.3212	6.96917	3.33782	2.4245	4.32997	7.8125	5.088	6.52282	5.30719	4.03974	5.78701	7.17017	7.52931	10.1635	7.24949	427190		chrZ
639	NSA2	0.797727	0.00156562	0.00814867	6.27235	5.94632	6.36766	6.19817	6.33481	6.2816	6.09366	6.40852	5.85548	6.37689	6.40933	6.3078	5.97673	6.39324	5.94522	5.88828	6.13104	5.91477	5.83527	5.55327	5.68816	5.97093	82.152	74.0162	79.4531	77.7226	67.5229	84.0315	56.3758	83.5342	83.1538	77.9179	61.5089	83.4639	60.0591	58.4071	68.5226	59.791	55.6055	46.3322	49.6733	61.1907	427206	#E0FFFF,black	chrZ
640	TMC1	0.859837	0.00029672	0	0.258893	0.0410286	0.186266	0.222417	0.35602	0.17847	0.202297	0.0570694	0.510565	0.129539	0.417457	0.268468	0.0461715	0.0412414	0.000362159	0.0634708	0.00032256	0.0456191	0.034493	0.0488067	0.0469979	0.0808686	0.139186	0.171448	0.278909	0.133965	0.151225	0.040446	0.42114	0.0966462	0.332254	0.203579	0.0318758	0.0294023	0	0.0452842	0	0.0327909	0.0235561	0.0351242	0.0316121	0.0566487	427255		chrZ
641	RIOK2	1.38464	0.000239431	0	2.7402	3.20971	2.94326	2.60493	2.78181	2.80748	2.8258	2.57314	2.68361	2.57133	2.69913	2.85995	2.95088	3.52118	3.46188	3.40725	3.3944	3.28414	3.21784	2.83846	2.79812	3.0012	6.73978	5.20417	5.85672	6.07626	6.11167	4.95636	5.37188	5.03714	5.43539	6.23482	6.68071	10.5301	9.93162	9.63691	9.44089	8.80733	8.23348	6.20388	5.84759	6.94577	427278	#FFE4B3,black	chrZ
642	tmem175	0.994857	0.962165	1	3.80475	3.79731	3.97078	3.99466	4.0753	3.87709	3.78314	3.23853	3.1481	4.03134	3.79117	3.8391	3.78041	3.01239	3.48805	4.10341	4.01038	4.15035	4.34576	3.48027	3.40366	3.6849	14.7823	15.2662	15.8055	13.8591	12.8109	8.44726	7.78735	15.6157	12.7135	13.2597	12.6445	7.10744	10.1235	16.2367	14.9939	16.8844	19.1719	10.2449	9.40894	11.7571	427293		chrZ
643	MRPL50	1.09107	0.256866	0.392508	4.57164	4.69738	4.5022	4.3123	4.37473	4.35367	4.67948	4.61144	4.57606	4.75061	4.96964	4.45275	4.45355	4.64462	4.63221	4.85201	5.07965	4.91277	4.73237	4.8521	4.39753	4.19915	21.817	19.2912	19.6787	19.6849	24.7091	23.4679	22.6419	26.3712	30.0319	20.8163	20.7513	24.1326	23.5807	27.9634	32.554	29.3459	25.3608	28.1048	19.7219	17.2148	427307		chrZ
644	DHFR	1.20711	0.151303	0.26172	5.20024	5.4718	5.28868	4.5812	5.61568	5.2616	5.1011	5.69081	5.05675	4.84087	5.12802	5.10162	4.75741	4.83185	5.7663	5.46369	4.72467	5.44419	5.7522	5.87255	5.41053	6.01575	38.3595	23.4586	47.8743	37.8163	33.4379	50.7037	31.985	28.1508	33.6239	33.2048	25.8468	27.6186	52.9459	43.2595	25.2278	42.8669	52.4467	58.0459	40.8134	63.1647	427317		chrZ
645	INIP	0.575558	1.60228e-05	0	3.25456	2.4576	3.18113	2.92286	3.58038	2.94081	3.24053	3.60521	3.28479	2.99359	3.1952	3.41329	2.44561	1.86139	2.2529	2.42222	1.98696	2.35061	2.35096	2.47883	3.04063	2.95487	8.12581	6.72988	10.9282	6.75992	8.47927	11.1798	8.66901	7.08608	8.07914	9.61836	4.4109	2.64999	3.72706	4.37443	2.93467	4.13599	4.06191	4.61462	7.10396	6.69525	427331	#B0E0E6,black	chrZ
646	AP3S1	0.77775	0.0145119	0.0425265	5.77775	5.41513	6.09648	5.8456	6.10309	6.08965	5.46968	5.89177	5.49124	5.48269	5.48181	5.57829	4.75223	4.94978	5.79117	5.14573	5.57133	5.48651	5.5892	5.74391	5.45024	5.33007	67.8986	57.7417	67.518	67.9073	43.4622	58.4322	43.5766	44.4818	43.2454	46.5968	25.7494	30.0569	53.8801	34.5063	46.1687	44.1751	46.7326	53.0129	41.9751	38.886	427389	#E0FFFF,black	chrZ
647	FANCC	1.41883	0.000154769	0	0.487391	0.99209	0.315953	0.547308	0.374873	0.538333	0.441219	0.565585	0.90349	0.289324	0.342982	0.448999	0.754898	1.25733	1.12102	1.0759	0.905018	1.16182	0.61155	1.3169	0.644427	0.877561	0.248002	0.475012	0.295091	0.459726	0.359599	0.480616	0.862442	0.22953	0.263668	0.362971	0.681688	1.3964	1.16525	1.11113	0.865311	1.24593	0.522121	1.50126	0.551108	0.829792	427468	#FFE4B3,black	chrZ
648	HYOU1	0.74007	0.0496288	0.110875	7.42696	6.9927	7.88835	8.24588	7.25237	6.46732	7.62741	7.38509	7.31672	7.22858	7.07307	7.02719	6.48483	7.20887	7.29165	6.90389	7.10149	7.34938	7.05335	6.61211	7.18285	6.3796	237.597	309.178	150.965	88.551	197.402	166.325	156.975	151.576	132.301	128.932	87.8919	147.669	154.255	119.109	135.217	163.329	130.679	97.6086	141.791	81.549	428251	#E0FFFF,black	chr24
649	BMP15	0.991374	0.483759	0.622022	0.0231127	0.0106142	0	0.0835561	1.40841e-05	0	0	0	0.139885	0	4.27627e-05	1.6429e-05	3.18489e-05	0	3.87716e-05	0.0459777	3.45325e-05	0	3.67076e-05	0	7.37513e-05	0.0584014	0	0.0616265	0	0	0	0	0.100617	0	0	0	0	0	0	0.0325615	0	0	0	0	0	0.0407039	428697		chr4
650	WNT10A	1.01484	0.15171	0.262743	7.06887e-06	0.0212625	0	0	8.88206e-06	0	0	0	2.44774e-05	0	2.6968e-05	1.03609e-05	2.00853e-05	0	2.44511e-05	0	2.17777e-05	0.109455	2.31494e-05	0	4.65107e-05	0.0970131	0	0	0	0	0	0	0	0	0	0	0	0	0	0	0	0.0796644	0	0	0	0.0686965	429040		chr7
651	HSPA2	1.02125	0.916003	0.970479	5.91731	5.94764	6.24174	7.09106	5.63009	5.48485	5.60599	5.84417	5.60672	5.55373	5.856	5.25746	6.65429	6.72515	5.99499	5.11117	5.71452	6.09819	5.54359	5.5249	6.03688	5.04288	75.2006	138.261	48.3624	44.3187	47.869	56.5034	47.2888	46.7829	56.3452	37.1047	98.9861	105.309	62.2044	33.6667	51.088	68.0295	45.244	45.4094	63.5368	31.6835	423504		chr5
652	CSF2	1.03018	0.330383	0.465301	1.42515e-05	0.0429048	0	0	1.7907e-05	0	0	0	4.93486e-05	0	5.437e-05	2.08884e-05	0.380359	0	4.92955e-05	0	4.39058e-05	0	4.66713e-05	0	9.377e-05	4.63449e-05	0	0	0	0	0	0	0	0	0	0	0.299664	0	0	0	0	0	0	0	0	0	416325		chr13
653	IL4	1	1	1	0	0	0	0	0	0	0	0	0	0	0	0	0	0	0	0	0	0	0	0	0	0	0	0	0	0	0	0	0	0	0	0	0	0	0	0	0	0	0	0	0	0	416330		chr13
654	BMPER	1.40626	0.0841493	0.166468	2.65907	3.15094	3.35387	3.121	2.20517	2.93591	2.3604	2.46712	3.26928	1.74141	2.19712	1.90299	2.36343	3.52488	2.46665	3.75965	3.55827	2.56164	3.82201	3.26968	2.27483	2.76215	9.28618	7.86662	3.59741	6.73384	4.15092	4.5343	8.56539	2.39701	3.54375	2.72664	4.1111	10.5592	4.48226	12.579	10.6983	4.9447	13.0401	8.71141	3.76353	5.73242	420744	#FFE4B3,black	chr2
655	ESRRG	1.12085	0.0669875	0.140049	4.90157	5.06616	4.63812	5.0183	4.89913	4.87841	4.87478	4.6379	4.8871	4.89	5.08887	5.12192	5.21352	5.43315	4.68721	5.06133	5.04313	4.82193	4.92329	5.10435	5.07769	5.16129	24.0732	32.1003	28.7426	28.7601	28.4371	23.9212	28.328	29.1542	32.7009	33.6912	35.835	42.4119	24.5328	32.4871	31.7107	27.4979	29.0877	33.6685	32.2028	34.4877	421357		chr3
656	TRPM8	1.59976	0.0138982	0.040261	0.605034	1.28289	0.0355258	0.768917	0.364975	1.08199	0.106132	0.828117	0.287047	0.817565	0.334401	0.986433	0.626672	0.835681	0.929654	1.11103	0.442574	2.04498	2.01967	1.60117	1.09558	1.15545	0.0267036	0.72333	0.286033	1.13091	0.0774481	0.776288	0.215709	0.778482	0.255578	0.977147	0.538284	0.789335	0.895534	1.16354	0.354045	3.14413	3.03571	2.04743	1.11677	1.21704	424025	#FFA07A,black	chr7
657	IL3	1	1	1	0	0	0	0	0	0	0	0	0	0	0	0	0	0	0	0	0	0	0	0	0	0	0	0	0	0	0	0	0	0	0	0	0	0	0	0	0	0	0	0	0	0	474356		chr13
658	IL5	1	1	1	0	0	0	0	0	0	0	0	0	0	0	0	0	0	0	0	0	0	0	0	0	0	0	0	0	0	0	0	0	0	0	0	0	0	0	0	0	0	0	0	0	0	474360		chr13
659	IL13	1	1	1	0	0	0	0	0	0	0	0	0	0	0	0	0	0	0	0	0	0	0	0	0	0	0	0	0	0	0	0	0	0	0	0	0	0	0	0	0	0	0	0	0	0	474361		chr13
660	CAV2	0.969649	0.792032	0.8824	1.44241	1.39794	1.78589	1.0703	1.69706	1.80816	1.1464	1.04319	2.07195	1.03861	1.00803	1.22683	1.70998	1.56467	1.44122	1.27444	0.996005	0.60874	1.37333	1.64201	1.35585	1.67705	2.46434	1.12972	2.23531	2.52976	1.21852	1.06209	3.17959	1.07734	0.998173	1.33458	2.2554	1.96777	1.69916	1.42382	0.984073	0.531883	1.57594	2.13755	1.53028	2.17965	417772		chr1
661	BLM	1.47212	1.37064e-06	0	1.34466	1.90256	1.27971	1.27452	1.31488	1.23087	1.70222	1.40613	1.63863	0.890662	1.32635	1.22365	1.86416	1.75253	2.04154	1.86653	1.63038	2.00871	1.99511	2.08349	1.80796	1.91368	1.44003	1.45672	1.48197	1.36709	2.26188	1.65212	2.09351	0.87603	1.48982	1.329	2.62129	2.38131	3.0905	2.65427	2.07807	3.04608	2.96225	3.26215	2.45854	2.74489	415577	#FFE4B3,black	chr10
662	DAD1	0.720524	0.0079631	0.0255625	6.43071	5.95782	6.39641	6.29605	7.12668	5.90591	6.33941	6.42254	6.17403	6.25357	6.27374	6.7482	5.48173	5.66065	5.62214	5.83132	5.85216	6.17724	6.21925	6.18434	6.35302	5.93065	83.8268	79.2834	138.292	59.6781	80.248	84.8619	70.5527	76.6122	75.6028	106.091	43.3518	49.8345	47.8061	56.1077	56.3004	71.9202	72.8679	72.3012	79.3446	59.4774	395343	#E0FFFF,black	chr27
663	OCM2	0.569252	0.0113142	0.0329794	2.19346	1.3806	2.37729	1.86673	3.24983	1.50696	1.02502	2.59585	1.85883	2.43369	1.96036	1.8241	0.491385	1.5099	1.26776	1.62927	1.02296	0.967533	1.72325	1.67923	1.52145	1.54584	4.22234	2.70682	8.49089	1.86787	1.04006	5.04976	2.60242	4.47103	2.86248	2.53062	0.398975	1.85847	1.39152	2.10052	1.02001	0.966494	2.28045	2.22186	1.83354	1.90097	396531	#B0E0E6,black	chr14
664	RPL4	1.02261	0.633149	0.757497	9.01582	9.04808	9.00936	9.06106	8.86152	8.94914	9.01182	9.14383	8.76337	9.19453	9.24748	8.83746	9.14716	9.18299	8.94307	9.20493	9.05823	9.13395	8.87433	8.84281	9.14246	8.89016	517.974	544.861	462.597	499.238	516.971	565.234	429.578	595.11	600.702	454.675	561.734	583.115	486.702	590.919	527.758	565.162	464.236	461.835	554.356	469.397	415551		chr10
665	LAT2	1.10489	0.297219	0.437652	0.638744	0.782641	0.482484	0.570463	0.59867	1.18458	0	0.54781	1.13446	0.631957	0.759465	0.000770511	0.635771	0.595119	0.923034	0.839677	0.649401	1.09541	0.501657	0.685979	0.79213	0.993599	0.401085	0.498638	0.512192	1.28617	0	0.462463	1.18576	0.561261	0.685222	0	0.548757	0.513758	0.88804	0.792108	0.563004	1.14462	0.410909	0.614458	0.718051	0.983097	417489		chr19
666	USF1	0.496998	6.35974e-05	0	3.60941	2.60072	3.2303	3.17702	3.52905	3.58222	4.03654	3.42921	3.54034	3.63539	3.85404	3.84766	3.32817	2.44746	2.27288	2.23698	2.09829	1.75371	2.18632	2.26865	3.66947	2.55231	8.44429	8.22353	10.5098	11.1053	15.4589	9.78148	10.5403	11.618	13.3333	13.3479	8.97594	4.47964	3.79169	3.72732	3.24935	2.39686	3.5146	3.85492	11.5297	4.81917	425126	#87CEEB,black	chr25
667	TLR1A	1.43016	0.00822507	0.0255625	0.784218	1.3004	0.429633	1.16126	0.368906	1.01917	1.01084	0.493502	0.912804	0.794159	0.60889	0.811673	0.609601	0.748731	0.996646	1.78122	1.63594	1.2101	1.61518	0.855999	1.74107	1.23466	0.351334	1.26448	0.289458	1.0405	1.01893	0.408533	0.873204	0.750365	0.517273	0.751568	0.52001	0.684748	0.985171	2.44308	2.09334	1.32376	2.04825	0.817962	2.30955	1.34171	426274	#FFE4B3,black	chr4
668	AIFM1	1.52193	4.75659e-08	0	5.37203	5.97793	5.31545	5.44727	5.10195	5.31551	5.38203	5.45534	5.39135	5.28215	5.62112	5.35182	5.64998	5.99387	5.9573	6.09284	5.96222	6.16706	6.03977	6.13487	5.89496	5.8121	39.0991	43.5768	33.2302	39.2986	40.8419	42.9184	40.5933	38.5829	47.7306	39.6811	48.8421	63.0378	60.5776	67.4546	60.8487	71.401	64.232	69.8243	57.4946	54.7109	428688	#FFA07A,black	chr4
669	WNT6	0.954275	0.445295	0.582881	0.142929	0.075405	0.110818	0	9.23378e-05	0	0	0	0.574559	0	0.000280368	0.557896	0.104132	0.0947198	0.000254199	0.0737087	0.0804352	0.10478	0.000240667	0	0.104699	0.180357	0.0807685	0	0	0	0	0	0.485608	0	0	0.470623	0.0739005	0.0684474	0	0.0527252	0.056462	0.0763116	0	0	0.0730747	0.131626	395235		chr7
670	BIRC2	0.985313	0.869556	0.936912	5.82778	5.80643	6.21598	5.92724	5.6046	5.61795	6.03557	5.79053	5.73348	6.15762	5.53295	5.43253	5.89354	6.10545	6.19589	6.02017	6.00968	5.58858	5.6278	5.55293	5.45423	5.33443	73.8508	61.1674	47.4983	48.6963	64.8171	54.4049	51.7256	71.6091	44.8398	42.0216	58.0085	68.1876	71.6518	64.0927	62.9162	47.4883	48.0248	46.3187	42.0903	39.0051	374012		chr1
671	RPSA	1.35217	0.000413332	0	9.19612	9.6314	9.10273	9.16649	8.82783	9.14446	9.3241	9.36722	8.90434	9.25983	9.62336	9.07288	9.43785	9.59966	9.50118	10.0206	9.50113	9.76248	9.34038	9.63112	9.83417	9.55309	552.676	586.255	451.895	571.767	642.147	660.063	473.773	622.721	779.781	535.443	687.346	778.702	717.057	1040.83	717.757	874.277	641.639	798.34	896.009	743.774	395181	#FFE4B3,black	chr2
672	ACTG1	1.57018	5.50427e-05	0	4.55069	5.20162	4.72022	4.85919	4.14893	4.41503	4.7285	4.60345	4.49252	4.79407	4.42879	4.11245	4.98967	5.43904	5.42679	5.03895	5.22575	5.41089	5.57161	5.04218	4.88956	4.74611	25.5406	28.6439	16.6819	20.5863	25.5986	23.3331	21.3091	27.2139	20.3252	16.2309	30.5408	42.5889	41.6385	31.9712	36.1268	41.8609	46.164	32.2059	28.1432	25.6119	415296	#FFA07A,black	chr10
673	BLOC1S6	0.633024	3.99285e-05	0	4.29546	3.63579	4.06535	3.97269	4.3605	4.70939	4.11276	4.4437	4.2818	4.41372	4.00845	4.41258	3.96342	3.36172	3.80533	3.31059	2.93156	3.44352	3.76387	3.6127	3.85344	3.97648	15.853	15.0259	19.4783	25.4537	16.3562	20.7815	18.2852	20.6599	14.9411	20.2202	14.4888	9.32874	12.8591	8.95047	6.56876	9.96034	12.4726	11.327	13.2169	14.6137	415447	#B0E0E6,black	chr10
674	ABHD17C	0.738336	0.000532307	0.00460704	3.27494	2.83729	3.36051	3.2657	3.31318	3.29763	3.21979	3.04264	3.02255	3.44116	3.45571	3.26583	3.34855	2.8154	2.51173	2.48852	2.39632	2.74983	2.69647	2.76633	3.02649	3.24827	9.33499	8.80458	8.91047	8.93798	8.34461	7.24729	7.05964	10.0275	9.87495	8.58566	9.11894	6.07061	4.65547	4.62744	4.2253	5.77355	5.43129	5.85321	7.02204	8.43012	415479	#E0FFFF,black	chr10
675	KIAA1024	0.376608	0.000300883	0	1.5003	0.091434	2.44117	0.670371	0.518911	1.73393	1.36367	2.06688	0.813589	1.51624	1.1152	1.56616	0.0668191	0.220267	0.0287901	0.0668067	0.255173	0.03059	0.0506198	0.100694	0.0701421	0.00238245	4.45106	0.60886	0.430656	2.34839	1.5782	3.19205	0.749277	1.88788	1.15443	1.95484	0.0453172	0.167051	0.0180254	0.048238	0.189798	0.0232897	0.0334624	0.0748303	0.0449712	0	415485	#87CEEB,black	chr10
676	HACD3	1.18346	0.00488483	0.0173888	6.30211	6.54513	6.12128	6.11365	6.42489	6.32038	6.17006	6.32712	6.07883	6.47652	6.50276	6.40557	6.11503	6.50574	6.59434	6.63045	6.35394	6.7746	6.69719	6.50566	6.58646	6.58434	69.1016	69.7565	84.6357	79.8723	71.2503	79.3674	65.981	89.5853	88.7799	83.45	67.7957	90.316	94.7539	98.3693	80.1362	109.323	101.88	90.5886	93.453	94.1444	415539		chr10
677	SNAPC5	0.965017	0.576973	0.708598	3.96787	3.91649	3.93493	4.40127	4.03764	3.87656	4.00411	4.0773	4.00296	3.68968	3.73253	3.78503	3.38562	3.74106	4.09601	3.95591	3.91977	4.04151	4.00635	3.89944	3.96366	4.03236	14.3962	20.5611	15.3718	13.8555	15.097	15.8963	14.8952	12.117	12.1656	12.7345	9.37619	12.434	15.9548	14.5623	14.0186	15.5867	14.9401	14.0358	14.3477	15.2312	415550		chr10
678	SLC25A46	0.953925	0.216932	0.344546	3.87765	3.80959	3.78272	3.70977	3.90805	4.01632	3.83246	3.88628	3.71906	3.91351	4.06382	3.90248	3.68993	3.73747	3.78185	3.83054	3.75287	3.64943	3.79771	3.89325	3.85387	4.0651	12.8544	12.3551	13.9655	15.3643	13.2913	13.8009	12.0556	14.3145	15.5672	13.9001	11.8144	12.4001	12.6368	13.2669	12.3781	11.6401	12.7939	13.9706	13.2241	15.6049	415610		chrZ
679	PHKB	1.06079	0.26668	0.404028	4.32961	4.41475	4.0532	4.53622	4.2082	4.4119	4.25043	4.09973	4.43786	4.21994	4.43182	4.54987	4.23494	4.20155	4.33632	4.43286	4.63056	4.34569	4.60022	4.54908	4.24776	4.49168	15.7144	22.6884	17.4249	20.533	18.0953	16.1616	20.4844	17.9471	20.3755	22.3369	17.6941	17.4865	19.0239	20.6604	23.5793	19.4829	23.0558	22.5896	17.6818	21.3132	415741		chr11
680	PAIP2	1.1295	0.00552808	0.0202622	6.13675	6.31244	6.31627	6.29511	6.16464	5.99851	6.00748	5.93471	6.27499	6.03753	6.19303	6.0866	6.31202	6.47573	6.32801	6.29478	6.41436	6.22192	6.45624	6.19391	6.24566	6.14217	79.2436	79.2316	70.5011	63.7	63.5501	60.2282	75.7398	65.8209	71.4341	66.6989	77.8638	88.4344	78.6137	77.7414	83.609	74.2137	86.0571	72.7889	73.5811	69.0283	416187		chr13
681	NUBP2	1.09972	0.329208	0.465301	3.80727	3.94441	4.21979	3.98692	3.19597	4.10911	3.87977	3.92722	3.86077	3.54706	3.5284	3.51009	4.05249	4.17796	3.9709	3.84588	4.3984	3.85694	4.15616	3.80425	3.25433	3.61821	17.7553	15.1814	8.13473	16.4513	13.7677	14.227	13.4034	10.8823	10.4283	10.3512	15.4767	17.1838	14.5466	13.4195	19.9306	13.5949	16.6859	13.0756	8.38367	11.1799	416402		chr14
682	SYNGR3	1.13484	0.219948	0.348533	2.69495	2.87744	2.2864	2.51169	2.51942	2.97778	2.41542	2.7832	3.40797	2.55537	2.28181	2.80455	2.78056	2.38732	3.03727	3.14065	2.58935	2.72991	2.68951	3.05838	3.18864	2.96373	3.90902	4.81317	4.71678	6.95968	4.35082	5.88969	9.53303	4.96819	3.81941	5.96292	5.82641	4.25477	7.14511	7.84179	4.97538	5.67889	5.40228	7.38773	7.98313	6.74374	416548		chr14
683	TANGO2	0.858337	0.110429	0.204177	3.06177	2.84138	3.0782	2.96684	3.58537	2.89438	3.10223	3.06826	2.90883	3.1119	2.55248	3.13754	2.59437	2.4426	2.97655	2.98634	2.51723	2.60171	2.67366	3.03795	2.8661	3.42225	7.49806	6.96981	10.9693	6.51488	7.61313	7.39491	6.44935	7.77724	4.81334	7.77037	4.9986	4.46052	6.80762	6.94558	4.6829	5.11222	5.33111	7.27132	6.17889	9.64079	416784		chr15
684	VPS29	1.09966	0.0857033	0.169333	4.97102	5.10808	5.00094	4.99545	5.39154	4.96393	4.90033	4.85083	4.96937	4.88514	4.7651	4.89422	4.7435	5.02115	5.21502	5.05489	4.94089	5.19233	5.19724	5.24029	5.14102	5.25539	31.2415	31.5819	40.8427	30.5776	28.9632	27.8845	30.0489	29.0539	25.924	28.6252	25.591	31.6291	35.8143	32.3381	29.4719	35.8381	35.3804	37.094	33.692	36.8793	416867		chr15
685	SNRPD3	1.07912	0.125099	0.225429	4.90577	5.01563	5.06777	4.80532	5.20353	4.51253	4.998	4.99183	4.66441	4.82534	4.82011	5.03832	5.06755	5.09024	5.14578	4.95454	4.9367	4.86936	5.12996	4.9791	5.00487	4.95213	32.7691	27.5594	35.73	22.0954	31.0613	30.8498	24.1322	27.8327	26.9716	31.738	32.2901	33.229	34.0896	30.0979	29.3843	28.4499	33.7233	30.786	30.5682	29.6975	416947		chr15
686	YWHAH	1.47786	2.72863e-05	0	3.23609	3.79961	3.32971	3.00404	3.10183	3.13208	3.08188	3.46756	3.67741	3.22748	3.22957	2.94965	3.31074	4.02418	3.91648	3.768	3.85517	3.96375	3.82568	3.74317	3.46986	3.96432	9.12025	7.18857	7.55829	7.8664	7.49431	10.0723	11.6869	8.51884	8.29168	6.69734	8.85347	15.3433	13.9748	12.6607	13.3646	14.7126	13.0672	12.4893	9.90218	14.4876	416955	#FFE4B3,black	chr15
687	RNF185	0.819629	0.000800373	0.00460704	5.1476	4.86064	5.03562	5.03362	5.25445	5.23828	5.13096	5.36472	4.85371	5.05638	5.17588	5.26361	4.74542	5.22791	4.72884	4.88384	5.0236	4.76151	4.74908	4.79863	4.86812	4.7342	32.0254	32.4542	37.0496	37.1888	34.1567	40.2436	27.6566	32.839	34.7962	37.2714	25.6267	36.656	25.2803	28.611	31.2706	26.3294	25.6644	27.0496	27.7111	25.3922	416965		chr15
688	C15H12orf49	1.3264	0.000542057	0.00460704	3.27194	3.67946	3.12471	3.61643	3.25371	3.23812	3.24844	3.07401	3.09376	3.53299	3.24321	3.19023	3.41521	3.46526	3.67536	3.65611	3.82922	3.79299	3.90408	3.82271	3.16492	3.89366	7.7799	11.5111	8.50873	8.54165	8.53344	7.42889	7.4643	10.7606	8.38045	8.09466	9.59418	10.0949	11.6696	11.6412	13.109	12.9587	13.8539	13.253	7.82409	13.7477	417026	#FFE4B3,black	chr15
689	FBXW2	1.00114	0.973753	1	3.97146	3.97311	3.99956	3.9958	4.0421	4.06528	3.87893	3.91198	3.9794	3.78626	3.98886	4.04361	3.76874	4.07159	4.11168	3.85788	3.94212	3.85775	4.13334	3.98392	3.84711	4.10288	15.1017	15.2837	15.4224	15.9308	13.7595	14.0671	14.6374	13.0249	14.7264	15.431	12.5332	15.8922	16.1397	13.5402	14.2529	13.6039	16.4071	14.9425	13.1551	16.0442	417088		chr17
690	URM1	0.728911	2.41942e-05	0	4.16365	3.70747	3.96209	3.84125	4.32653	4.23742	4.08933	4.30163	3.87191	4.29387	4.35185	4.24476	3.96694	3.88257	3.58671	3.74386	3.49002	3.60787	3.71979	3.50091	3.73233	3.76782	14.6888	13.6306	19.0019	18.0749	16.0764	18.7388	13.5143	18.9331	19.2281	17.8898	14.5271	13.8182	10.91	12.4354	10.1483	11.282	12.0674	10.4079	12.0721	12.5108	417221	#E0FFFF,black	chr17
691	WDR45B	1.2674	1.09064e-06	0	4.14632	4.48819	4.2085	4.3204	3.97478	4.1654	4.18599	4.20514	4.13138	4.10517	4.08698	4.05047	4.46607	4.60398	4.62598	4.4531	4.55775	4.38273	4.59713	4.49034	4.31036	4.35618	17.6131	19.3983	14.6724	17.1519	17.261	17.4623	16.3716	16.4983	15.8298	15.5079	20.9437	23.4326	23.4787	20.9663	22.3698	20.0149	23.005	21.6482	18.5117	19.3128	417339	#FFE4B3,black	chr18
692	PRKAR1A	0.968156	0.575332	0.706819	6.25256	6.20588	6.2545	6.52772	6.46543	6.03103	6.32089	6.35232	6.00428	6.18267	5.82114	6.41048	6.34248	6.39486	6.33244	6.0264	6.02292	6.14114	6.31197	6.18303	6.09137	6.154	75.8806	93.265	87.077	65.1746	79.2116	80.783	62.6092	72.8913	54.9731	83.7389	79.5469	83.5598	78.8586	64.3757	63.5013	70.1183	77.7713	72.2347	66.0151	69.6052	417438		chr18
693	YPEL2	0.726911	6.44601e-05	0	4.47003	4.00988	4.28363	4.62777	4.80092	4.40424	4.17477	4.50246	4.68585	4.34738	4.38494	4.36872	3.83986	4.19532	4.02409	3.97904	4.14761	3.65913	4.1301	3.82336	4.26214	3.92706	18.6072	24.2351	26.7886	20.4173	17.1193	21.6873	24.5169	19.6933	19.6932	19.5833	13.2154	17.4062	15.1269	14.8147	16.5859	11.7279	16.3651	13.266	17.8713	14.0855	417632	#E0FFFF,black	chr19
694	CBLL1	0.734106	0.00585506	0.0202622	2.10923	1.66329	1.97137	1.50686	2.74585	2.03576	2.05952	2.04507	2.14162	1.87084	1.96085	2.41041	1.78611	1.57801	1.54877	1.2776	1.49118	1.62827	1.47839	1.69607	2.03606	1.94824	2.94234	1.88944	5.69175	3.1377	3.17916	3.13002	3.38237	2.70573	2.86334	4.30105	2.42921	1.99682	1.90536	1.42986	1.7938	2.10964	1.76806	2.25997	3.04774	2.83402	417701	#E0FFFF,black	chr1
695	TSPAN12	0.742971	0.00019338	0	7.21962	6.791	7.1552	7.51017	7.48519	7.23055	7.04966	7.27227	6.87211	7.13128	7.10434	7.26938	6.90721	6.81253	6.92028	6.78849	6.62955	6.51225	6.73358	7.02001	6.3645	7.07027	142.539	185.271	177.581	150.983	131.931	153.738	115.077	141.621	135.225	152.684	118.131	111.956	119.02	109.875	97.2112	90.9857	104.501	129.825	79.9715	132.243	417763	#E0FFFF,black	chr1
696	YAF2	0.811121	0.016574	0.0470121	3.7513	3.44929	3.69225	3.8716	3.76316	3.69914	3.90244	3.63527	3.55209	3.62928	3.64684	4.04663	3.44945	3.07331	3.49669	3.11342	2.85596	3.34104	3.58505	3.42101	3.74391	4.04122	12.0108	13.9323	12.5361	12.1332	14.0004	11.4372	10.6302	11.5739	11.4093	15.4673	9.84783	7.45642	10.192	7.67884	6.18377	9.20674	10.9046	9.79121	12.1839	15.3351	417790		chr1
697	RASSF3	0.390512	0.0014152	0.00460704	5.93655	4.57999	6.94608	5.46174	6.67942	5.27993	5.64124	6.1509	4.92242	6.16076	4.96561	5.63401	4.93866	4.49719	4.42801	4.22956	4.19218	4.46769	4.58798	4.53645	4.94314	4.76617	123.142	44.0182	101.168	38.3136	49.0755	70.1251	29.0513	71.7528	29.9361	48.4722	29.4409	21.6945	20.3305	17.8159	17.1313	21.2967	22.844	22.3917	29.2375	25.9809	417828	#87CEEB,black	chr1
698	RAP1B	0.959213	0.5372	0.674062	4.50161	4.44154	4.58296	4.57351	4.72428	4.54338	4.39293	4.67238	4.55162	4.236	4.26534	4.38992	4.48271	3.97728	4.6692	4.19287	4.31069	4.10028	4.42332	4.60056	4.71357	4.72776	23.129	23.311	25.3496	22.5882	20.0777	24.5234	22.2465	18.1607	18.0439	19.887	21.197	14.8258	24.2214	17.3417	18.6893	16.2804	20.278	23.4475	24.8042	25.2803	417840		chr1
699	DDX47	1.02918	0.705078	0.813891	3.70607	3.74756	3.71569	3.5604	4.00314	3.95022	3.81691	3.79314	3.3451	3.35633	3.60808	3.7578	3.52245	4.21548	3.86712	3.41613	3.48156	3.97449	3.80231	3.548	3.75081	3.69835	12.2248	11.0405	14.9858	14.6301	13.1376	12.8755	9.07415	9.40999	11.079	12.4785	10.4102	17.6616	13.4687	9.70495	10.0846	14.8319	12.8391	10.7847	12.2448	11.8773	417959		chr1
700	ADIPOR2	1.37979	0.0043732	0.014542	5.29035	5.7548	5.51885	4.88654	5.31515	5.81439	5.11633	5.41091	4.77998	5.33008	5.20732	5.24584	5.73734	5.65974	5.26989	5.35665	5.57817	6.3041	5.80737	5.83059	5.65124	6.05637	45.1684	29.2237	38.6825	55.9391	33.8038	41.5862	26.2247	39.9168	35.5788	36.8003	51.9557	49.7987	37.2361	40.0954	46.3934	78.6117	54.5273	56.3564	48.4036	64.9936	418155	#FFE4B3,black	chr1
701	FGFR1OP2	0.943899	0.209299	0.334494	4.66797	4.58467	4.84722	4.85261	4.73851	4.64455	4.64822	4.462	4.4426	4.54988	4.71774	4.71327	4.43	4.49694	4.76421	4.54063	4.70085	4.69075	4.66784	4.70926	4.44699	4.33234	27.9798	28.501	25.6101	24.3034	24.1581	21.0603	20.5525	22.8177	25.0589	25.1345	20.3991	21.6875	25.9367	22.3412	24.8039	25.0184	24.2076	25.3618	20.4453	18.977	418214		chr1
702	GABPA	0.961316	0.498177	0.636317	5.35431	5.29739	5.30195	5.05893	5.63141	5.29426	5.27835	5.41788	5.00906	5.57183	5.30705	5.54126	5.12175	5.14686	5.40004	5.08233	5.11304	5.28079	5.43019	5.43584	5.36154	5.52053	38.7229	33.0538	48.4104	38.7047	37.9392	41.7923	30.9123	47.3731	38.1998	45.3921	33.5614	34.601	40.8489	32.9791	33.3319	38.1702	41.7533	42.626	39.4171	44.5194	418478		chr1
703	SDC4	0.961429	0.786686	0.878814	3.96907	3.91233	3.03842	3.56117	4.6912	3.67497	3.34168	3.90307	3.56693	4.29446	4.08996	4.60757	3.66655	3.73972	3.6016	3.55325	4.02641	3.37016	4.09968	4.21766	4.43271	4.05736	7.2723	11.0511	24.7553	11.9192	9.17106	13.9743	10.7477	18.941	15.8689	23.2922	11.6077	12.4215	11.0337	10.7727	15.1712	9.41683	16.0059	17.745	20.2498	15.515	419184		chr20
704	GID8	0.894158	0.0289636	0.0716122	4.27933	4.11793	4.5088	4.28207	4.49711	4.29625	4.19959	4.09871	4.16126	4.25619	4.30728	4.12305	4.08832	4.01921	4.38062	4.07475	4.08566	3.82935	4.09265	4.15075	4.03858	4.3414	21.9177	18.8607	21.5114	18.8725	17.4335	16.1492	16.7366	18.4255	18.609	16.3602	15.8883	15.2912	19.6506	15.8992	15.847	13.3209	15.9205	16.8984	15.1615	19.107	419235		chr20
705	SPATA2	0.835049	0.00086148	0.00460704	3.47417	3.2141	3.44185	3.53629	3.61236	3.28957	3.4459	3.45557	3.46515	3.25554	3.47816	3.70566	3.44286	3.22553	3.43806	3.02528	3.2036	2.95665	3.13047	3.22551	3.12424	3.29058	9.93652	10.8323	11.1935	8.88622	9.93102	9.98043	9.95219	8.70257	10.0421	12.0018	9.80032	8.39607	9.74845	7.16401	8.14389	6.81888	7.68759	8.42241	7.58046	8.70833	419355		chr20
706	SSU72	0.758796	0.0112983	0.0329794	6.12117	5.72296	6.24554	6.52963	6.08614	5.75866	6.48054	5.94838	5.65284	6.21844	6.08433	5.95561	5.77116	5.76624	5.67521	6.31356	6.03475	5.57409	5.34286	5.45755	5.11522	5.81038	75.4017	93.3771	66.7157	53.7881	88.5955	60.8108	48.8576	74.7383	66.1801	60.824	53.2078	53.6929	49.6373	78.7719	64.0353	47.0049	39.2363	43.2928	33.0627	54.642	419410	#E0FFFF,black	chr21
707	TMEM230	1.36759	0.000124956	0	3.13634	3.58797	3.34443	3.23218	3.00394	2.83323	3.21379	3.22141	3.01624	3.14238	3.12092	3.17019	3.06682	3.50384	3.77991	3.75543	3.69401	3.72623	3.79457	3.70425	3.31343	3.3586	9.22287	8.58658	6.99717	6.20715	8.3069	8.33549	7.02202	7.97177	7.6186	7.96957	7.32108	10.3949	12.6237	12.5415	11.8474	12.3266	12.7689	12.1287	8.78359	9.17702	419518	#FFE4B3,black	chr22
708	guca1b	1	1	1	0	0	0	0	0	0	0	0	0	0	0	0	0	0	0	0	0	0	0	0	0	0	0	0	0	0	0	0	0	0	0	0	0	0	0	0	0	0	0	0	0	0	419864		chr26
709	CCDC43	0.704169	0.000131232	0	3.13586	2.62986	3.37427	2.84324	2.83574	3.12295	3.30799	3.13406	3.00963	3.08003	3.02345	3.48282	2.89737	2.82441	2.81447	2.25107	2.7293	2.57793	2.4298	2.2735	2.89002	2.414	9.43237	6.31527	6.11821	7.80326	8.93294	7.78657	6.98923	7.58473	7.0596	10.1428	6.40156	6.11418	5.97793	3.77327	5.58356	5.01207	4.3464	3.87005	6.29985	4.28844	419971	#E0FFFF,black	chr27
710	AP1M1	1.05909	0.27247	0.409853	4.61216	4.69498	4.8394	4.68544	4.55247	4.70092	4.75357	4.54415	4.47805	4.55336	4.52072	4.44002	4.5971	4.79397	5.001	4.43141	4.61467	4.62183	4.88155	4.83508	4.5072	4.56023	27.8234	25.2761	22.3902	25.3118	26.0638	22.3529	21.0886	22.8757	21.7312	20.6245	23.0274	26.8735	30.7425	20.6397	23.307	23.8053	28.2333	27.7637	21.3593	22.3964	420149		chr28
711	TCEB1	1.20413	0.00762558	0.0255625	3.4698	3.73779	3.42429	3.70918	3.67151	3.31145	3.4048	3.41397	3.58487	3.26152	3.52225	3.31915	3.3822	3.91031	4.11474	3.76121	3.85069	3.6017	3.7795	3.63236	3.77132	3.42075	9.80611	12.3441	11.7028	9.04013	9.62491	9.66864	10.8976	8.74683	10.3821	8.94456	9.35353	14.1037	16.1809	12.5968	13.3193	11.2271	12.6231	11.493	12.437	9.62329	420187		chr2
712	CDK6	0.869743	0.1157	0.212606	4.7233	4.52196	4.95881	4.28668	5.17951	4.56201	4.81204	4.95023	4.30924	4.87226	4.29477	4.69647	4.70409	4.68537	4.53987	4.24558	4.07791	4.63204	4.57782	4.46601	4.39599	4.75484	30.3097	18.9341	35.1254	22.8969	27.183	29.9441	18.6489	28.7776	18.4351	24.832	24.8777	24.8525	22.0564	18.0245	15.7537	23.9811	22.6823	21.2724	19.7	25.7765	420558		chr2
713	CMTM7	1.48259	0.00105242	0.00460704	3.03341	3.60153	3.13679	3.32868	3.09037	3.27651	2.82205	2.85881	3.63226	2.60353	2.61286	2.56165	3.5504	3.003	3.79737	3.69734	3.70533	3.15816	3.76348	3.44398	4.01974	3.59968	7.85284	9.24815	7.49109	8.79714	6.09411	6.26083	11.298	5.17719	5.05941	4.88232	10.6366	7.05332	12.7901	12.007	11.949	7.99038	12.4757	9.96219	14.9719	11.0293	420666	#FFE4B3,black	chr2
714	YPEL5	0.876073	0.0286831	0.0716122	4.57149	4.38061	4.54266	4.71562	4.71024	4.47269	4.32308	4.60334	4.4832	4.71732	4.65672	4.43219	4.12375	4.31174	4.28981	4.61203	4.15083	3.96273	4.45444	4.59441	4.56588	4.57746	22.4645	25.8259	25.0943	21.4609	19.0817	23.3307	21.1693	25.7435	23.9814	20.5081	16.3063	18.954	18.3875	23.5248	16.6235	14.7094	20.742	23.3435	22.2916	22.6793	421299		chr3
715	PSMB1	1.29218	0.000728609	0.00460704	6.54549	6.9153	6.51669	6.72198	6.27005	6.55554	6.61634	6.70537	6.30642	6.65937	6.6396	6.38072	6.65866	7.15646	6.88626	6.82937	6.93343	7.0834	7.27633	6.81448	6.59729	6.76889	91.2063	106.867	75.9193	94.1921	97.4431	103.459	77.425	101.831	97.7092	82.0062	99.2787	142.361	116.226	113.061	120.243	135.657	152.697	112.452	94.1578	107.125	421551	#FFE4B3,black	chr3
716	KCTD2	1.17691	0.000362043	0	5.43275	5.66776	5.47127	5.29301	5.39976	5.41805	5.43894	5.52996	5.24755	5.50375	5.44962	5.54682	5.38314	5.79026	5.56476	5.54737	5.73348	5.75409	5.62811	5.84448	5.63189	5.74152	43.6707	39.055	41.0793	42.2644	42.5247	45.2494	36.6479	45.1494	42.2695	45.5699	40.4257	54.6086	45.9086	45.9032	51.781	53.379	48.0381	56.9112	47.7447	52.0526	422116		chr18
717	MPP1	1.22491	0.0770681	0.155528	4.53292	4.82559	4.17014	4.22613	4.59898	4.87349	4.51783	4.60369	4.10677	4.58012	4.49967	4.91827	4.36911	4.52364	4.31314	4.75039	4.95742	4.72413	4.56206	5.33318	5.38482	4.90127	17.1271	18.1165	23.1565	28.6542	21.9845	23.3368	16.075	23.3231	21.4015	29.1252	19.5141	22.1116	18.7018	25.9939	29.827	25.6279	22.4244	39.6216	40.0941	28.6369	422197		chr4
718	FABP2	1.20783	0.107006	0.200289	9.6644e-05	0.272509	0	0	0.000121422	0	0	0	0.000334631	0	0.000368682	0.000141639	0.767111	0	0.00033427	0	0.348911	1.07211	0.000316475	0	0.000635878	0.000314261	0	0	0	0	0	0	0	0	0	0	0.698043	0	0	0	0.271256	1.10769	0	0	0	0	422678		chr4
719	RNF141	0.923029	0.15507	0.26585	4.87166	4.75611	4.75386	4.91576	5.02654	4.85632	4.82672	4.88118	4.8024	4.95206	4.91917	4.75877	4.52599	4.30346	4.88951	4.73352	4.5876	4.62583	4.77875	4.83351	4.9617	5.14333	26.1659	29.8259	31.4898	28.3056	27.472	28.4984	26.6571	30.4751	28.9622	25.9712	21.8703	18.8414	28.3792	25.6805	22.8537	23.8755	26.2203	27.7342	29.6404	34.0507	423039		chr5
720	CHP1	0.821641	0.0996709	0.189959	6.32357	6.04015	6.5454	6.6564	6.72316	6.09369	6.63076	6.30836	5.49973	6.55071	5.85654	5.84309	5.26868	6.05406	6.00797	6.47173	6.00742	5.66552	6.31637	6.27375	6.14251	5.83699	93.0542	102.055	104.306	68.1112	98.4287	78.3287	43.8351	94.3577	56.3638	56.1839	37.2622	65.7694	62.7732	88.0159	62.8122	50.1467	78.0126	76.9868	68.4343	55.6758	423211		chr5
721	SLC39A9	1.00277	0.973946	1	6.12025	6.12424	6.10967	6.02611	6.22093	6.08989	6.16325	6.28911	6.10174	6.05926	6.10294	6.01662	5.32158	5.93893	5.53094	6.22274	6.39907	6.39598	6.6351	6.12336	6.20377	5.99718	68.5372	65.5846	73.3464	67.9283	70.9089	77.2771	67.0564	66.8326	67.0501	63.4937	38.6915	60.6478	44.8166	73.9059	82.7178	83.8562	97.5507	69.2667	71.4488	62.3331	423261		chr5
722	BRMS1L	0.988942	0.835081	0.913174	3.55046	3.53442	3.4896	3.11637	3.6056	3.42499	3.70463	3.64401	3.63822	3.58317	3.6335	3.58019	3.5262	3.33536	3.525	3.26652	3.28423	3.53917	3.71542	3.60837	3.60601	3.83228	10.3059	7.85085	11.1357	9.86088	12.0785	11.5127	11.3467	11.1775	11.2958	10.9177	10.4413	9.14004	10.4145	8.65017	8.66823	10.7081	12.0317	11.2865	10.9823	13.1325	423328		chr5
723	LIN52	0.909581	0.128159	0.230063	4.55541	4.41869	4.85077	4.75734	4.69946	4.43379	4.65422	4.37222	4.66271	4.40404	4.41831	4.15921	4.3776	4.67987	4.42001	4.61468	4.4108	4.0959	4.47882	4.39595	4.24886	4.37957	28.0496	26.6127	24.9	20.8637	24.2622	19.7292	24.1076	20.5265	20.1748	16.7998	19.6368	24.7532	20.219	23.5699	20.1044	16.2281	21.1126	20.2158	17.694	19.6433	423346		chr5
724	RSFR	1.45507	0.0951485	0.182734	6.30614	6.84723	6.40932	7.70799	6.25417	6.19936	5.43765	6.00151	5.718	5.82661	6.3806	5.56304	6.64497	7.28168	7.34417	7.61062	6.91886	6.5822	6.72823	6.32511	6.20337	5.93262	84.5926	212.616	75.0778	73.368	42.4886	63.1303	51.1568	56.7391	81.4878	46.0931	98.333	155.358	160.023	195.023	119.026	95.552	104.115	79.8171	71.4191	59.5575	423668	#FFE4B3,black	chr6
725	kif1bp	1.04422	0.0749355	0.152642	3.57815	3.64057	3.4392	3.58828	3.6474	3.56312	3.68616	3.48234	3.55063	3.47573	3.67889	3.64522	3.67173	3.62996	3.65614	3.5238	3.68984	3.67735	3.68868	3.62294	3.55246	3.68229	9.91837	11.2726	11.4923	10.9523	11.9125	10.1864	10.6184	10.3055	11.6882	11.467	11.6556	11.4369	11.5005	10.534	11.808	11.8851	11.7916	11.4117	10.544	11.7358	423694		chr6
726	SGPL1	0.863808	0.273606	0.411996	5.73102	5.5198	5.34925	4.93451	5.73317	5.80399	5.78294	6.35471	5.18711	6.16822	5.13281	6.13751	5.36211	5.91344	5.05643	5.6347	5.06982	5.55857	5.40091	5.51568	5.36301	6.01272	40.049	30.2465	52.0199	55.532	54.2443	80.9177	35.1024	72.1382	33.7364	69.134	39.8257	59.5651	31.9757	48.8301	32.3163	46.4887	40.891	45.1111	39.4524	63.0251	423714		chr6
727	ACTR1A	0.956169	0.477981	0.615916	5.67016	5.60549	5.73148	5.51832	5.68431	5.46864	5.74102	5.8148	5.3408	5.91493	5.8664	5.50957	5.23995	5.54182	5.69503	5.55604	6.01651	5.74437	5.52316	5.44792	5.50649	5.64989	52.4996	45.8243	50.2541	43.809	52.6623	55.3444	39.1615	60.365	56.7642	44.3825	36.5105	45.8127	50.3411	46.1862	63.222	53.0149	44.596	42.996	43.6838	48.7864	423862		chr6
728	GCLM	0.9771	0.759617	0.856118	6.09996	6.06654	5.98112	6.54665	6.23037	5.9193	5.74119	6.10842	6.09125	6.23455	6.18312	5.78245	5.56332	6.21271	5.97423	6.30994	5.91099	5.94651	6.38941	5.92973	6.02267	6.22706	62.6095	94.5039	73.8349	60.2424	52.6702	68.0625	66.5637	75.5927	70.9402	53.8305	45.9333	73.5292	61.2996	78.5726	58.6866	61.1427	82.1176	60.4422	62.9009	73.2749	424492		chr8
729	TMED5	0.877419	0.0744138	0.150846	7.24955	7.06089	7.21278	7.02953	7.63615	7.28775	7.13525	7.26581	7.02607	7.4078	6.96723	7.39047	6.67619	6.80967	7.12819	7.22874	6.64794	7.11605	7.14643	7.26539	7.07335	7.33663	148.385	132.504	197.279	157.132	140.057	153.047	128.149	171.753	122.872	166.14	100.502	111.733	137.624	149.44	98.4707	138.79	139.456	154.08	131.355	159.261	424499		chr8
730	LEPROT	1.15028	0.0206538	0.0553754	5.20037	5.40236	5.20346	5.24589	5.39036	5.33471	5.15548	5.32857	5.0886	5.03675	5.15539	5.012	4.98515	5.10293	5.68875	5.53638	5.34506	5.47867	5.49138	5.57142	5.32167	5.36233	36.1019	37.7625	40.807	39.8328	34.7605	39.2236	32.7217	32.3876	34.2875	31.1446	30.4388	33.5334	50.1227	45.5463	39.3236	43.9272	43.6062	46.9239	38.3156	39.7912	424699		chr8
731	SLC25A36	1.20934	0.0136865	0.040261	2.89265	3.16686	3.01752	2.90939	2.95683	3.21555	2.91188	2.86208	3.0881	2.65743	2.62805	2.53802	3.31574	3.08585	3.39688	3.22141	2.78746	2.78592	3.21209	3.02357	3.49617	3.17281	7.14875	6.66069	6.74116	8.38821	6.54891	6.2771	7.4348	5.40858	5.12554	4.78747	8.8917	7.52782	9.44921	8.35164	5.85361	5.9448	8.19631	7.18993	10.1137	7.94962	424817		chr9
732	KPNA4	1.1491	0.0141225	0.040261	5.61124	5.81174	5.83453	5.67827	5.78354	5.58525	5.50414	5.65216	5.49129	5.7104	5.3595	5.43923	5.81115	5.90436	6.09254	5.65179	5.60528	5.89753	5.77911	5.57225	5.72335	5.98938	56.461	51.3142	53.9035	47.5814	44.5373	49.3376	43.5771	52.2579	39.6473	42.2224	54.7338	59.186	66.6302	49.4244	47.2909	59.0647	53.4478	46.9559	50.9321	61.996	425012		chr9
733	ENSA	0.805638	0.0013058	0.00460704	5.86085	5.54905	5.89732	5.77828	5.35361	5.87839	5.86111	6.08615	5.81355	6.10901	5.86547	5.84103	5.7705	5.75454	5.37561	5.56077	5.74857	5.38816	5.52731	5.37409	5.39937	5.5067	59.0168	55.0677	39.754	58.5246	57.3204	67.0039	54.7364	69.2008	56.726	56.1046	53.185	53.2498	40.1421	46.3414	52.3342	41.1993	44.7266	40.8019	40.4838	44.0808	425073		chr25
734	RPL30	1.28763	0.000185596	0	9.52006	9.88478	9.45939	9.67025	9.57871	9.28872	9.36491	9.82643	9.13117	9.67626	9.67394	9.38856	9.71254	9.9351	9.90628	10.1214	9.89721	10.0727	9.74345	9.71848	9.86672	9.81182	707.96	831.672	761.138	632.003	660.6	907.824	554.606	831.432	807.639	666.656	831.714	982.8	949.839	1116.21	944.827	1084.29	848.769	848.242	916.467	890.064	425416	#FFE4B3,black	chr2
735	ARL2BP	0.884342	0.024995	0.0637982	2.44512	2.2678	2.34942	2.54228	2.44946	2.24667	2.37307	2.46096	2.21394	2.51272	2.64978	2.58966	2.17824	2.15931	2.03026	2.32582	2.42085	2.14522	2.05513	2.34138	2.31046	2.60995	4.12585	4.9294	4.44728	3.79332	4.19492	4.5103	3.60432	4.78814	5.22452	5.00063	3.49787	3.48537	3.0537	4.02592	4.31916	3.45204	3.1259	4.1014	3.88955	5.06229	426495		chr11
736	FAM46C	0.838735	0.450799	0.588936	1.588	1.33428	1.42842	1.29656	1.21385	1.01437	1.15566	1.52301	3.05645	1.47231	1.29727	0.942888	1.13886	1.26013	2.01305	1.47293	1.41914	1.17445	0.965437	0.888481	1.27018	1.4106	1.70427	1.49245	1.31444	1.03598	1.23289	1.8758	7.27234	1.80706	1.44113	0.91756	1.19115	1.40307	3.01197	1.78144	1.65969	1.26865	0.941711	0.860772	1.38408	1.6432	426544		chr1
737	NANS	1.11162	0.0805147	0.161874	4.86264	5.01531	4.86194	4.98955	4.71769	4.81362	4.69291	5.30921	4.45563	4.77077	4.7142	5.11485	4.97751	4.95083	5.06364	4.814	5.12047	5.08646	5.04117	4.91851	4.99528	5.15304	28.2798	31.4464	25.2275	27.4529	24.9506	38.6867	20.7455	26.7626	24.9915	33.5218	30.2758	30.0765	32.1475	27.2115	33.5131	33.2312	31.6506	29.4787	30.3595	34.2859	427283		chrZ
738	ALDOB	0.813705	0.0490247	0.109034	12.7727	12.4752	12.2692	12.322	12.6951	13.0522	12.3081	12.9046	12.4942	13.0929	13.126	13.0719	12.7536	12.6327	12.2453	12.4721	12.2596	12.4604	12.1321	12.1107	12.6833	12.7975	4970.12	5231.96	6608.16	8595.56	5087.57	7674.28	5715.5	8888.28	8848.48	8575.96	6852.84	6381.31	4809.89	5697.74	4862.5	5678.33	4449	4457.21	6462.14	7056.88	427308		chrZ
739	SMU1	1.41902	6.71003e-05	0	5.02581	5.5307	5.32303	5.37293	4.78151	4.96443	5.05783	5.20962	5.07167	4.76369	4.83702	4.69443	5.23212	5.6782	5.83898	5.48536	5.46544	5.65198	5.7018	5.48546	5.27205	5.37483	39.3072	41.3286	26.4128	30.5919	32.4203	36.0402	32.3284	26.6325	27.2982	24.7929	36.31	50.451	55.7347	43.929	42.8333	49.6609	50.612	44.1522	36.986	40.1463	427377	#FFE4B3,black	chrZ
740	SKP2	0.755651	0.329502	0.465301	4.66896	4.26475	6.22985	4.32441	5.05564	4.70737	4.334	3.95381	3.80805	4.25602	4.35949	3.40744	3.65372	5.02746	4.67182	4.3248	4.3993	4.31942	4.2607	3.95276	3.47584	3.87299	74.5439	19.4588	32.1538	25.4267	19.2343	14.5108	12.8817	18.4285	19.3286	9.57009	11.4931	31.7679	24.267	19.0979	19.9369	19.1143	18.009	14.6058	9.93583	13.529	427437	#E0FFFF,black	chrZ
741	HMX3	1	1	1	0	0	0	0	0	0	0	0	0	0	0	0	0	0	0	0	0	0	0	0	0	0	0	0	0	0	0	0	0	0	0	0	0	0	0	0	0	0	0	0	0	0	429199		chr6
742	BMI1	0.84188	0.198213	0.319762	2.30581	2.05749	2.54939	2.86873	2.31173	1.80742	2.14469	2.27804	2.01475	2.18822	1.73928	2.72508	2.88991	1.89546	1.8854	1.72386	1.92173	1.60708	1.58448	1.93453	2.2694	2.32708	4.88636	6.42782	3.95167	2.53447	3.43405	3.85401	3.01136	3.62098	2.31142	5.59205	6.36948	2.7353	2.66729	2.31125	2.76388	2.0655	1.97795	2.84736	3.75465	3.98365	493647		chr2
743	DNAJC3	0.870069	0.137036	0.242568	6.64636	6.44556	6.85778	7.2168	6.66673	6.18541	6.67524	6.52918	6.50952	6.68021	6.55447	6.32937	5.93115	6.61041	6.7793	6.4129	6.52443	6.76141	6.5504	6.16411	6.30976	6.17982	115.795	150.981	100.264	72.6515	101.544	91.4499	89.2833	103.322	92.0549	79.1043	59.5617	97.1875	107.851	84.4611	90.3132	108.321	91.9245	71.2832	76.9637	70.8771	418787		chr1
744	LCP1	1.7528	3.11274e-05	0	6.21808	7.02773	6.14817	6.70294	5.88214	6.30418	6.20544	6.31362	6.85241	5.65694	5.83401	5.77991	6.75106	6.59464	7.02445	7.34863	7.25246	6.74059	7.09514	6.86548	7.36531	7.01881	70.4217	105.451	57.784	78.9723	73.0445	78.6192	113.507	50.3345	55.4714	53.7322	105.913	96.1211	128.012	162.472	150.253	106.756	134.557	116.533	161.063	127.578	418852	#FFA07A,black	chr1
745	SLC25A15	0.744436	0.0701074	0.144576	2.22251	1.79673	2.8511	2.82864	1.72286	1.93324	1.90131	1.15164	2.45904	2.59807	1.45754	2.31441	2.15095	2.02052	2.1033	1.45106	1.10194	1.48324	2.17295	1.86663	1.5069	1.7107	6.25334	6.21989	2.29231	2.8551	2.74546	1.22337	4.46033	5.13428	1.72476	3.95924	3.41548	3.07291	3.26657	1.74051	1.13299	1.81272	3.47939	2.66968	1.80342	2.25121	418886	#E0FFFF,black	chr1
746	GATA3	1.017	0.833169	0.912232	0.680999	0.705312	0.702432	1.01347	0.508039	0.678208	0.61437	0.513751	0.972648	0.278233	0.465492	0.887243	1.01449	0.773465	0.920711	0.530567	0.532407	0.478584	0.150123	0.61103	1.04838	0.759523	0.632259	1.03945	0.420228	0.60851	0.533088	0.428325	0.954109	0.219691	0.375377	0.846362	1.01311	0.713137	0.885092	0.446253	0.441575	0.397614	0.107107	0.532516	1.05137	0.686487	419106		chr1
747	ACTR5	1.16476	0.0159337	0.0448462	2.75219	2.97222	3.04935	2.86998	2.34806	2.58203	2.69969	2.6772	2.88533	2.56365	2.68815	3.01208	2.90561	3.12954	3.17281	3.06474	3.14401	2.91507	2.9439	2.76318	2.72563	2.88032	7.32918	6.45114	4.07626	5.05208	5.51616	5.40171	6.3297	5.00353	5.38761	7.04012	6.44426	7.78899	7.94708	7.38895	7.77772	6.59365	6.6369	5.83694	5.5135	6.30787	419169		chr20
748	OSBPL2	0.678779	0.000469394	0	4.89952	4.34053	4.98884	4.66237	5.57305	4.95088	4.8413	4.70602	4.57108	4.7612	4.69381	4.96917	4.28172	4.19863	4.29437	4.25203	4.08583	4.39712	4.31501	4.44328	4.53625	4.53573	30.9683	24.8594	46.4561	30.287	27.7605	25.1257	22.5603	26.573	24.6298	30.2073	18.3083	17.4504	18.4474	18.1098	15.8458	20.2283	18.7371	20.9245	21.8144	22.0024	419227	#E0FFFF,black	chr20
749	LZIC	0.943303	0.357631	0.493944	3.6077	3.52349	3.78783	4.12342	3.6676	3.4329	3.3387	3.5475	3.43352	3.48432	3.4882	3.60075	3.39583	3.4528	3.6227	3.3928	3.60289	3.60163	3.42532	3.50107	3.47226	3.72738	12.9012	16.775	11.6686	9.9208	9.14907	10.7031	9.71255	10.3722	10.1169	11.0887	9.45217	9.99989	11.2144	9.53287	11.0589	11.2261	9.65673	10.4064	9.91998	12.1407	419445		chr21
750	TRAPPC3	1.12301	0.0102567	0.030509	5.00102	5.16839	4.92585	4.85112	4.87206	5.03306	5.05692	5.19987	4.99487	5.10537	5.01118	4.92309	4.9021	5.10232	5.01687	5.27898	5.12732	5.28435	5.33314	5.34785	5.08572	5.13923	29.6069	28.483	28.1894	32.1278	32.3984	35.7905	30.6022	34.0089	30.9324	29.2239	28.6814	33.5175	31.0883	37.9399	33.6759	38.2645	38.9743	40.0426	32.3858	33.9478	419625		chr23
751	RASSF5	1.02569	0.794886	0.88482	2.71052	2.74711	2.63153	3.10403	2.39767	2.77628	2.6975	2.47347	3.28086	2.41326	2.51416	2.52129	2.61639	2.71035	3.15959	2.59688	2.76075	2.42131	2.50912	2.49576	3.22109	2.74041	5.23481	7.75802	4.25417	5.92214	5.50586	4.55857	8.64495	4.40809	4.66252	4.72156	5.09222	5.57277	7.86692	5.06556	5.73	4.39289	4.64982	4.6798	8.18908	5.63315	419844		chr26
752	CCND3	1.19982	0.0263658	0.065619	3.06045	3.32327	2.84335	3.40618	2.35398	3.0122	3.08099	2.83697	3.36864	3.00041	3.3632	3.04201	3.38328	3.51127	3.26769	3.35504	3.49025	3.012	3.23144	3.18517	3.61263	3.06499	6.2233	9.80934	4.0965	7.15659	7.48806	6.15167	9.24467	7.12911	9.19758	7.20745	9.36449	10.4526	8.55205	9.25965	10.1563	7.12358	8.31901	8.16157	11.045	7.30353	419928		chr26
753	PEX2	0.909247	0.0571227	0.122665	3.7386	3.60134	4.00293	4.00213	3.83354	3.76584	3.58736	3.60352	3.55009	3.8185	3.57289	3.54492	3.67318	3.50088	3.58852	3.75043	3.53723	3.42165	3.60962	3.63332	3.62755	3.64438	15.1366	15.3467	13.2127	12.7552	11.0581	11.1666	10.6135	13.3358	10.7883	10.6293	11.6678	10.373	10.9273	12.4958	10.5213	9.79346	11.1086	11.5019	11.1602	11.4047	420192		chr2
754	ATP6V0D2	1.57203	0.185893	0.304991	0.999429	1.65206	0.950094	0.171	1.54449	1.03512	0.844508	0.173781	0.96868	1.74263	1.41056	0.114241	0.208909	0.244306	0.411102	1.73852	1.99866	3.26623	1.39338	1.95911	0.943991	1.24166	0.940535	0.136455	1.91074	1.06494	0.799408	0.128488	0.945855	2.38405	1.64111	0.0807744	0.151964	0.18724	0.323328	2.34338	2.97553	8.66476	1.61227	2.90823	0.903057	1.35167	420210	#FFA07A,black	chr2
755	LGALSL	0.583354	0.00416371	0.014542	3.25627	2.47871	2.66727	3.66014	4.09749	2.96305	3.37131	2.69491	2.43232	3.59372	3.12067	3.11243	2.50278	2.95605	2.3531	2.42632	1.94321	2.01744	2.44431	2.07144	2.80483	2.86791	5.39225	11.8773	16.0715	6.88051	9.37856	5.48086	4.35326	11.252	7.62163	7.61921	4.62965	6.79373	4.06715	4.38972	2.81707	3.07722	4.40038	3.23382	5.88065	6.24479	421278	#B0E0E6,black	chr3
756	B3GNT2	0.653455	0.00079983	0.00460704	3.80983	3.19599	3.92842	3.44593	3.68443	3.32022	3.83588	3.72569	3.51085	4.29003	3.58041	4.38129	3.33268	2.85894	3.16416	3.05475	3.26305	2.90604	3.13671	3.36652	3.29292	3.46364	14.3232	10.1191	11.8174	9.1005	13.3239	12.2415	10.303	18.8676	10.8514	19.7682	9.00454	6.28884	7.88753	7.3329	8.52737	6.55045	7.72393	9.3909	8.64283	9.9446	421286	#B0E0E6,black	chr3
757	BRE	1.08001	0.186359	0.304991	4.68729	4.79834	4.52103	4.67165	4.71257	4.6224	4.85126	4.85447	4.53521	4.71022	4.56796	4.77964	4.84613	4.59427	4.73111	4.70514	4.55297	4.66576	4.76116	5.03287	4.73761	5.22125	22.1174	25.0287	25.1353	23.9197	27.96	27.9572	21.9806	25.6183	22.4871	26.3644	27.5547	23.2714	25.3243	25.1606	22.2883	24.5727	25.8911	31.9903	25.2317	35.9974	421417		chr3
758	BTBD9	1.17396	0.00921211	0.0280588	5.05628	5.28767	5.20163	5.21089	4.9241	5.16112	4.92899	5.06083	4.95152	5.03937	5.05296	4.99487	5.10866	5.69516	5.42365	5.10922	5.45974	5.21412	5.30061	5.23761	5.04521	5.15259	36.0536	36.8304	29.2612	35.2032	29.5649	32.4105	29.6656	32.4458	31.8699	30.7656	33.2505	51.0582	41.5417	33.6178	42.6619	36.4001	38.0817	37.0249	31.4593	34.272	421429		chr3
759	DESI2	0.792206	0.000251939	0	3.82555	3.4895	4.0429	4.02885	4.00289	3.68882	3.72612	3.79076	3.65292	3.83715	3.65587	3.75425	3.62252	3.31846	3.64335	3.63891	3.41332	3.09766	3.41509	3.46281	3.49924	3.68442	15.5897	15.6518	14.9833	12.0405	12.2753	12.8526	11.472	13.5221	11.4866	12.4457	11.2305	9.02252	11.3896	11.492	9.57273	7.62321	9.58059	10.1088	10.1246	11.754	421494	#E0FFFF,black	chr3
760	PTP4A1	0.687556	0.0420776	0.0959893	5.36074	4.82029	5.22422	4.86704	6.37822	5.21133	5.1497	5.13974	4.97768	5.24548	5.25659	5.51372	4.82856	4.03041	4.67068	4.52427	4.2598	4.34391	4.65675	5.08212	5.43606	5.56775	36.6378	28.8104	81.9194	36.4841	34.6167	34.2887	30.2275	37.5785	36.8548	44.5159	27.2058	15.4213	24.2407	22.0794	18.0027	19.4626	24.0102	33.1399	41.5661	46.0372	421877	#E0FFFF,black	chr3
761	PAQR8	1.35242	0.00921975	0.0280588	1.29528	1.73082	0.866417	1.12079	1.23643	1.23434	1.76676	1.35165	1.46243	0.945733	1.46384	1.28718	1.34294	1.36274	1.67149	1.99499	1.83551	1.27153	1.49857	2.01247	2.31359	1.63083	0.831542	1.20686	1.35083	1.37205	2.4108	1.55377	1.73851	0.948359	1.73944	1.43408	1.5237	1.58042	2.16557	2.99423	2.54923	1.42689	1.80892	3.05663	3.91392	2.07874	422042	#FFE4B3,black	chr3
762	PGS1	1.09527	0.0676403	0.14154	3.10938	3.24068	3.23385	3.29445	2.87089	2.97528	3.21768	2.98726	3.04075	3.12516	3.23331	3.05519	3.41868	3.25531	3.37921	3.20441	3.44897	3.02084	3.21355	3.23985	2.92461	3.2181	8.46747	9.00424	6.29303	6.95045	8.33137	6.93679	7.16114	7.86221	8.31931	7.28285	9.62224	8.59112	9.3204	8.2426	9.84163	7.17335	8.20428	8.51511	6.47302	8.2339	422087		chr18
763	GPR174	1.15433	0.249456	0.383671	1.56591	1.77296	1.49034	2.03975	0.979357	1.48118	1.84352	1.21062	2.08129	1.32026	1.41799	1.38814	1.62793	1.49719	2.38031	1.88452	1.71343	1.25056	1.42038	1.46528	2.29777	1.74395	1.82375	3.17548	0.967048	1.81589	2.59754	1.31599	3.20461	1.52812	1.65294	1.61017	2.07413	1.83291	4.17357	2.70017	2.26036	1.39242	1.66005	1.77703	3.85763	2.32901	422146		chr4
764	COMMD5	1.1048	0.0883053	0.172161	4.11488	4.25866	4.13032	3.66482	4.30993	3.97316	4.01409	4.09979	4.0743	4.26717	4.15204	4.34653	3.96692	4.1046	4.00533	4.41877	4.22043	4.23326	4.38805	4.32719	4.35476	4.47314	16.6306	11.9522	18.772	14.8869	15.2097	16.1621	15.6988	18.5735	16.608	19.2694	14.5251	16.2843	14.9191	20.4492	17.4973	17.9461	19.767	19.2259	19.1251	21.0303	422376		chr4
765	RAB33B	1.14992	0.0160212	0.0448462	4.61806	4.81959	4.7381	4.73262	4.61107	4.33085	4.68374	4.8075	4.30926	4.88618	4.48875	4.47119	4.70519	5.01088	4.86412	4.54238	4.64438	4.80654	5.00648	4.88837	4.83185	4.82766	25.8699	26.1508	23.3597	19.3614	24.7855	27.0295	18.6484	29.0686	21.2322	21.0965	24.8967	31.3956	27.8676	22.3698	23.8122	27.1931	30.8774	28.8465	27.0038	27.1619	422441		chr4
766	ANAPC10	0.894478	0.154697	0.26585	2.19677	2.03589	2.20316	1.85599	2.79329	2.33691	2.05097	1.95096	1.94367	2.11061	2.36606	2.10602	2.09915	2.01866	2.09155	2.18053	1.79941	1.9322	1.98261	1.89723	2.11239	2.19451	3.63051	2.68345	5.91456	4.09999	3.15503	2.86936	2.81888	3.37826	4.11478	3.29184	3.25914	3.068	3.23128	3.54394	2.45818	2.83989	2.92494	2.74882	3.26485	3.54641	422461		chr4
767	TMEM184C	0.838633	0.0112577	0.0329794	4.40845	4.15456	4.48199	4.32042	4.81867	4.26352	4.35285	4.38657	4.15417	4.49423	4.266	4.43818	4.05948	4.10048	4.29908	4.06733	3.96233	3.77902	4.27527	4.21183	4.13335	4.52715	21.4967	19.3975	27.1323	18.4282	19.4996	19.9362	16.6487	21.9097	18.0547	20.5986	15.5533	16.2356	18.5144	15.8127	14.4656	12.8306	18.2038	17.6729	16.258	21.8698	422469		chr4
768	TMEM41B	0.496489	0.00169448	0.00814867	6.84597	5.8358	7.76903	7.12102	6.81425	7.26335	6.53418	6.28414	5.53228	6.57609	6.2799	7.09674	5.60831	5.61992	5.73972	5.94821	6.20239	5.85891	5.77437	6.05062	5.51232	5.89904	218.642	141.214	111.168	154.463	91.9918	77.0085	44.8568	96.0566	75.9278	135.355	47.4184	48.4199	51.9495	60.9274	72.0444	57.4846	53.2632	65.8147	43.8536	58.1651	423047	#87CEEB,black	chr5
769	CD82	1.49131	0.00025466	0	4.61782	5.19439	4.02455	4.57429	4.58758	4.31137	4.55931	5.10869	4.75342	4.6509	4.64658	4.71752	5.2453	4.92937	5.00398	5.25851	5.0589	4.86546	4.97294	5.58789	5.60678	5.19648	15.3885	23.3353	22.9655	19.0903	22.6556	33.537	25.7323	24.55	23.8011	25.2103	36.6564	29.6177	30.8045	37.3907	32.0709	28.3702	30.1421	47.4683	46.922	35.3647	423172	#FFE4B3,black	chr5
770	SLC39A13	1.46123	2.95463e-05	0	4.26971	4.81689	4.5414	4.39374	4.16393	4.3002	4.41872	3.98636	4.37162	4.15813	4.31345	3.93379	4.53183	4.81979	4.87811	4.73326	5.11258	4.82163	5.14552	4.82153	4.74585	4.39903	22.4447	20.4672	16.8675	18.9319	20.4583	14.8648	19.5179	17.1561	18.689	14.2244	21.965	27.3761	28.151	25.6749	33.3299	27.4878	34.1057	27.4938	25.386	19.9229	423183	#FFE4B3,black	chr5
771	GLRX5	0.722711	0.000134635	0	5.05217	4.58366	5.34079	5.15197	5.30046	5.14908	4.92187	4.91349	4.76633	5.09778	4.8381	4.92103	4.42406	4.35598	4.66809	4.56677	4.23763	4.25909	4.63936	4.76808	4.82391	4.91694	39.8014	35.3069	38.2835	34.8968	29.413	29.1664	25.9738	33.8192	27.3242	29.1821	20.3098	19.5769	24.1978	22.7686	17.7143	18.293	23.7127	26.4606	26.8475	28.9589	423440	#E0FFFF,black	chr5
772	GSKIP	0.704314	0.00062563	0.00460704	2.66702	2.16131	2.70072	2.95185	3.01545	2.36476	2.58894	2.64545	2.48696	2.50882	2.52845	2.74318	2.43389	1.94656	2.49708	1.85704	2.17075	1.63866	2.14639	1.63311	2.66452	2.23893	5.53901	6.87488	7.06448	4.20266	5.03348	5.26201	4.56346	4.77379	4.72145	5.6742	4.36975	2.87073	4.60267	2.63187	3.47176	2.13431	3.39494	2.12305	5.24985	3.68646	423442	#E0FFFF,black	chr5
773	SPATS2L	0.806803	0.0188927	0.051304	5.87816	5.56844	5.6511	6.25794	5.81047	5.96109	5.67486	6.26885	5.6539	5.57021	5.38014	6.23389	5.60883	5.78331	5.66771	5.41181	5.62435	5.4235	5.71111	5.48282	5.40423	5.50955	49.6018	77.1732	54.9381	62.0361	50.2574	76.185	48.8962	47.3282	40.2327	73.9791	47.4401	54.3424	49.377	41.6976	47.9335	42.2458	50.9407	44.074	40.6234	44.1698	424067		chr7
774	PPIL3	0.897418	0.287328	0.42595	2.55313	2.39699	2.68045	2.57204	2.79787	2.44866	2.08538	2.99261	1.90551	2.03667	2.60507	2.9605	2.90287	2.09061	2.2831	2.34246	2.43444	2.33621	2.31366	2.18287	2.37042	2.54959	5.44811	5.05527	5.93514	4.5144	3.25617	6.96553	2.71715	3.16391	5.0333	6.75936	6.43325	3.27721	3.82974	4.0845	4.36871	4.08266	3.9352	3.57149	4.09559	4.81279	424075		chr7
775	arhgap15	1.20286	0.252236	0.387548	3.60222	3.86869	3.49585	4.77976	3.39287	3.35734	3.54052	3.29827	3.88706	2.98441	2.89107	3.37015	3.49404	3.65195	4.3331	3.88955	3.80594	3.31227	3.91151	3.78723	4.27786	3.91596	10.3563	27.0119	9.47111	9.36573	10.6732	8.84656	13.6699	7.04628	6.34644	9.30206	10.1875	11.6286	18.9876	13.8621	12.8805	9.00613	13.9276	12.9094	18.091	13.9746	424303		chr7
776	MMADHC	0.841121	0.0269183	0.0675843	5.68152	5.43191	5.58082	5.31147	5.9155	5.64955	5.58716	5.43261	5.56175	6.00096	6.00963	5.58879	5.23544	5.12056	5.1808	5.52887	5.49078	5.22037	5.44193	5.56318	5.69347	5.70141	47.1946	39.5706	59.1634	49.7929	47.234	42.2317	45.8103	64.1319	62.7959	46.9448	36.3938	33.9592	34.9457	45.3056	43.6072	36.5656	42.1002	46.6538	49.8708	50.5975	424311		chr7
777	DR1	0.776274	9.00483e-05	0	3.77204	3.40668	3.88754	3.7002	4.06134	3.76001	3.71016	3.62237	3.79778	3.71467	3.67783	3.73729	3.44588	3.20364	3.70815	3.31208	3.15919	3.22689	3.33539	3.32427	3.64673	3.58592	13.8959	12.2611	15.6446	12.6987	12.129	11.3265	12.7907	12.3397	11.679	12.2888	9.82103	8.25569	11.9597	8.95991	7.86487	8.43056	9.0122	9.09157	11.3245	10.9125	424496	#E0FFFF,black	chr8
778	SUB1	0.803765	0.0135914	0.040261	4.46269	4.14753	4.6948	4.59874	4.7726	4.31213	4.34569	4.57358	4.41632	4.36388	3.96992	4.42051	4.27391	3.76519	4.39478	4.01096	3.6888	3.88657	3.93118	4.28463	4.36516	4.59034	25.0716	23.7347	26.2479	19.094	19.3983	22.8338	20.1665	19.9323	14.5178	20.3355	18.2066	12.6621	19.8529	15.1686	11.7936	13.9009	14.1274	18.6393	19.2679	22.8937	427425		chrZ
779	GCM2	0.967319	0.441528	0.580018	0.0704051	0.0224694	0	0	3.90477e-05	0	0.516608	0.0966833	0.00010761	0	0.000118559	4.55491e-05	8.83005e-05	0	0.000107494	0	9.57409e-05	0	0.0582381	0.0836318	0.0783604	0.00010106	0	0	0	0	0.431752	0.0694187	0	0	0	0	0	0	0	0	0	0	0.0405333	0.0604648	0.0542011	0	428478		chr2
780	DYX1C1	0.847982	0.0450068	0.101472	2.33912	2.10122	1.90476	2.30875	2.3888	2.25282	2.42075	2.41649	2.11462	2.37821	2.35561	2.71282	1.8104	1.9747	1.80529	2.33882	2.08663	1.82308	2.29904	1.79161	2.25822	2.57589	2.76605	4.04186	4.22333	3.81248	4.36904	4.34292	3.29874	4.27135	4.07687	5.53611	2.4859	2.94628	2.46895	4.07105	3.21957	2.56074	3.88716	2.48475	3.71735	4.92191	415409		chr10
781	MRPL51	1.19161	0.0298975	0.0736844	4.3983	4.65121	4.52002	4.59611	4.14145	4.39137	4.19687	4.44997	4.23952	4.64081	4.30412	4.41427	4.05851	4.60814	4.4712	4.97699	4.91134	4.6612	4.9018	4.82387	4.32717	4.51527	22.0996	23.6962	16.5913	20.231	17.3999	20.8771	17.7224	24.3642	18.5624	20.2424	15.5406	23.5045	20.9853	30.5836	28.8596	24.49	28.6483	27.5397	18.7368	21.6794	418274		chr1
782	IFNGR2	1.13293	0.0228531	0.0594514	5.89708	6.07714	5.65399	5.74596	5.97308	5.80932	5.85395	6.09113	5.82756	6.05894	5.98638	5.91056	5.74224	6.11182	6.04552	6.0665	6.21709	6.21442	6.23505	5.96911	5.79344	6.2727	49.7049	53.8333	61.6112	55.7467	57.0329	67.2394	55.2772	66.8145	61.7692	58.9226	52.1315	68.495	64.4572	66.2176	72.7976	73.8213	73.6839	62.1413	53.5126	75.6635	418502		chr1
783	CHAF1B	1.91749	0.000720223	0.00460704	1.36323	2.30245	1.05324	0.60454	1.34962	0.674719	1.38736	1.32041	1.96453	1.25253	1.50856	1.90366	1.49545	1.58313	2.44453	2.51993	1.6561	2.95193	2.46349	2.78386	2.23256	2.11881	1.08613	0.543493	1.54203	0.609812	1.62278	1.49925	2.8759	1.41402	1.82346	2.73065	1.80342	2.00749	4.40684	4.74817	2.13213	6.78056	4.48038	5.92686	3.63887	3.31536	418514	#FFA07A,black	chr1
784	RAB9A	0.890537	0.0433599	0.097891	4.7995	4.63225	5.04257	4.89977	4.91285	4.58064	4.66266	4.84242	4.70627	4.81611	4.62525	4.8402	4.71652	4.65973	4.85955	4.643	4.26366	4.7068	4.64265	4.32348	4.48712	4.89054	32.182	29.4835	29.028	23.2086	24.4114	27.7162	24.8747	27.6439	23.4391	27.5379	25.1008	24.3976	27.7764	24.0577	18.0558	25.3103	23.7702	19.1785	21.0489	28.417	418635		chr1
785	P2RY8	1.37114	0.00614404	0.0202622	2.20073	2.65611	2.37131	2.46004	2.14528	1.87186	2.50591	2.02359	2.83031	1.72634	1.91005	1.71617	2.17137	2.49269	2.98205	2.91223	2.61155	2.55886	2.23682	2.59394	2.9759	2.77585	4.2047	4.60298	3.41138	2.69772	4.69617	3.06936	6.05923	2.35809	2.72607	2.27478	3.47603	4.65141	6.84275	6.54617	5.07053	4.93019	3.6793	5.07758	6.75717	5.80066	418665	#FFE4B3,black	chr1
786	RP2	0.993091	0.911473	0.967739	5.21168	5.20168	5.52086	5.19699	5.53341	5.24356	5.45175	4.93177	4.89643	5.17291	5.03616	4.9457	5.03301	5.15602	5.20992	5.00244	5.24272	5.37143	5.36554	5.30451	5.21103	5.06617	45.2292	36.4686	45.1657	37.332	42.9113	29.5516	28.5162	35.6887	31.4889	29.7009	31.5003	34.8272	35.6823	31.1485	36.5628	40.7084	39.8808	38.8297	35.414	32.2206	418675		chr1
787	ABHD13	0.844942	0.000556523	0.00460704	4.56714	4.32407	4.6298	4.50816	4.69106	4.60873	4.53082	4.49968	4.44118	4.73826	4.5321	4.46086	4.19472	4.48391	4.51479	4.26162	4.1028	4.22405	4.47331	4.21497	4.18276	4.50795	23.9247	22.2346	24.7497	23.6804	22.1914	21.6438	20.5331	26.1335	21.9137	20.9401	17.1794	21.4827	21.6608	18.2367	16.0464	17.8277	21.0287	17.715	16.8569	21.5655	418763		chr1
788	ADAM17	0.873816	0.00906905	0.0280588	4.35726	4.16266	4.11459	4.47543	4.42163	4.45793	4.25644	4.20576	4.26132	4.40109	4.50287	4.42224	4.27268	3.95171	3.95951	4.02305	4.31379	3.90063	4.26708	4.36834	4.26222	4.21411	16.44	21.7084	20.3635	21.229	18.1746	17.4702	18.0101	20.4778	21.4564	20.3613	18.1907	14.547	14.4206	15.3045	18.7336	14.0465	18.0953	19.8117	17.8723	17.4078	421931		chr3
789	DCLRE1A	1.06932	0.366123	0.502388	2.30709	2.40378	2.07552	2.21047	2.36562	2.19166	2.46025	2.58712	2.18047	2.38266	2.13014	2.40199	1.8675	2.03483	2.28387	2.48665	2.18372	2.67929	2.33603	2.73082	2.51184	2.66856	3.23978	3.71244	4.13968	3.61408	4.51847	5.01383	3.49869	4.28961	3.34102	4.26852	2.62609	3.11465	3.83315	4.61849	3.51264	5.44549	4.01319	5.68135	4.62283	5.31378	423902		chr6
790	AZIN1	0.892926	0.453931	0.592371	5.23672	5.07333	4.87434	4.47174	5.95988	5.50251	5.17986	5.48101	4.85768	5.06739	5.05774	5.36521	5.19199	4.7875	4.59078	4.56425	4.61762	4.7998	4.62091	5.27557	5.8624	5.6678	28.534	21.6701	61.0457	44.8652	35.3691	43.706	27.7342	33.1012	31.9792	40.063	35.2876	26.7515	22.8802	22.728	23.3528	27.0654	23.3961	38.0382	56.2062	49.4149	420254		chr2
791	GNAL	1.44132	0.00489115	0.0173888	3.54699	4.07438	3.19915	3.25494	3.4657	4.01874	3.39266	3.17926	3.27871	3.61679	4.06925	3.65248	3.53126	3.88575	3.56875	3.91579	4.22229	4.012	4.09838	4.11696	4.71994	4.28767	8.24642	8.74692	10.0131	15.3916	9.53659	8.06703	8.62014	11.4696	15.6298	11.529	10.4794	13.8502	10.7635	14.1351	17.5251	15.2499	15.9917	16.4805	24.9389	18.3762	474379	#FFE4B3,black	chr2
792	OR51M1	0.998249	0.89914	0.957371	0.015197	0.0126684	0.14513	0	1.15978e-05	0	0	0	3.19616e-05	0	3.52138e-05	1.35288e-05	2.62266e-05	0	3.19273e-05	0	2.84365e-05	0	3.02276e-05	0	6.07319e-05	0.121777	0.106777	0	0	0	0	0	0	0	0	0	0	0	0	0	0	0	0	0	0	0.0870566	428116		chr1
793	GBE	0.965757	0.687747	0.799446	0.516737	0.466468	0.687538	0.995466	0.241118	0	0.134551	0.307415	0.816233	0.456283	0.724684	0.485844	0.325333	0.757838	0.682619	0.340505	0.31231	0.252162	0.190832	0.424459	0.758896	0.47892	0.614886	1.01176	0.180853	0	0.0985564	0.23785	0.754395	0.380102	0.646092	0.39853	0.250126	0.694231	0.599457	0.267363	0.238702	0.193515	0.139001	0.345637	0.680698	0.389583	417972		chr1
794	SLC30A7	1.04642	0.535846	0.673597	5.57359	5.63906	5.96927	5.74013	5.39278	5.55357	5.69722	5.75154	5.46119	5.43789	5.28965	5.28073	5.20594	5.71208	5.93691	5.57103	5.68845	5.70864	5.95347	5.59069	5.33249	5.52007	62.0845	53.602	40.8762	46.5252	51.0577	52.9273	42.6576	43.0917	37.7268	37.7255	35.6367	51.676	59.7148	46.6789	50.1582	51.6935	60.4451	47.5715	38.6056	44.5016	424464		chr8
795	CYGB	0.977486	0.91283	0.96858	0.927904	0.895052	0.758611	1.09362	1.12566	1.30779	0	0	2.07564	0	1.21754	0.00100878	0.891503	0.259231	0.432338	0.54438	1.57248	0.284605	0.973557	0.771859	1.63469	0.822458	0.697811	1.1588	1.17818	1.49164	0	0	3.19499	0	1.31303	0	0.847976	0.199037	0.344109	0.460407	1.96116	0.221674	0.954857	0.714318	2.07629	0.76075	427802		chr18
796	OR52R1	1.05474	0.220527	0.349944	0.07373	0.150613	0	0	9.4913e-05	0	0	0	0.150191	0	0.32905	0.2121	0.137891	0.126131	0.000261289	0.436908	0.00023272	0.139404	0.104075	0	0.262738	0.237197	0	0	0	0	0	0	0.108255	0	0.253489	0.157599	0.0991596	0.0920713	0	0.354676	0	0.10263	0.0737087	0	0.195759	0.176853	428117		chr1
797	NOCT	0.744073	0.0168762	0.0470121	2.05104	1.62456	1.99374	2.45338	1.69836	1.46144	2.41007	1.9801	2.50347	1.58344	1.63796	2.30509	1.58021	1.76626	1.73685	1.26422	1.69012	1.28741	1.3989	1.47334	2.16116	1.65712	3.00365	4.56438	2.23723	1.77884	4.3282	2.94811	4.63295	2.0361	2.08873	3.92796	1.97329	2.41433	2.31025	1.40736	2.20713	1.45502	1.61991	1.7934	3.41548	2.13353	404779	#E0FFFF,black	chr4
798	NGEF	0.659766	0.000684395	0.00460704	4.39766	3.79768	4.33731	4.22971	4.46707	4.10039	4.67913	4.67364	3.8091	4.38772	4.15997	4.83624	4.39006	4.03004	3.62497	3.54951	3.74032	3.98378	3.21669	3.92417	3.63469	3.5399	19.3492	18.1514	21.0478	16.35	24.7003	24.545	12.8942	20.2766	16.7057	27.4635	19.8192	15.4136	11.2289	10.7427	12.26	14.9379	8.21814	14.2972	11.2135	10.5345	424744	#B0E0E6,black	chr9
799	HSP25	0.8702	0.701672	0.811889	1.82576	1.62518	1.50034	3.73874	0.623451	0.59811	1.46395	1.04719	1.79857	1.9282	0.687348	1.31971	1.38207	2.34126	2.30321	1.95272	1.20364	1.2286	1.08849	1.34677	1.82439	0.593975	1.84363	12.5373	0.537203	0.525663	1.76545	1.06795	2.45574	2.85363	0.599512	1.48916	1.59224	4.08518	3.90365	2.87941	1.28973	1.35647	1.11341	1.55824	2.49716	0.500994	428310		chr27
800	LGALS8	1.17461	0.0334096	0.0794105	5.91518	6.14737	6.04302	5.66862	5.80331	6.14936	5.79315	6.25819	5.99599	5.45173	5.6561	6.12561	5.7158	6.13092	6.08436	6.21469	6.09438	6.46903	6.21114	6.14483	5.94636	6.33353	65.3975	50.9732	54.6598	70.8274	54.6384	75.6172	62.2467	43.5235	48.9234	68.5556	51.1664	69.4217	66.2432	73.4888	66.7789	88.2617	72.4556	70.3191	59.6086	78.965	430948		chr3
801	TLR7	1.02307	0.819069	0.902913	1.79953	1.83243	1.2677	1.7038	1.85791	1.58074	2.12879	1.90317	2.33773	1.55268	1.72307	1.64402	1.5924	1.85649	2.39237	1.8798	1.40283	1.71128	1.66246	1.59872	1.76384	2.18191	1.42037	2.31076	2.6159	2.01814	3.38442	2.74307	4.02163	1.97166	2.2767	2.11636	1.99869	2.63453	4.21561	2.68841	1.62823	2.29335	2.14522	2.04685	2.35234	3.50909	418638		chr1
802	CBFA2T2	0.946711	0.393326	0.530927	0.802327	0.723323	0.788554	1.00203	0.543251	0.453734	1.04026	0.647951	0.958394	0.90096	0.667266	0.895361	1.02622	0.764443	0.624271	0.76375	0.756029	0.791751	0.554751	0.195717	0.893581	0.7164	0.733019	1.02412	0.455199	0.376263	1.06001	0.567631	0.934595	0.88281	0.580904	0.856646	1.02925	0.702598	0.535236	0.700252	0.682509	0.737408	0.463496	0.148132	0.842454	0.636657	419155		chr20
803	CL2	1.32818	0.0241064	0.0616635	9.84599	10.2554	9.31949	9.53334	9.21014	9.50879	9.83775	10.3156	9.69552	10.3968	10.14	9.97629	10.03	10.1707	9.82309	10.5076	10.0309	10.527	10.834	10.0509	9.95451	10.3034	642.443	756.295	589.314	736.318	917.199	1274.62	820.591	1370.71	1116	1002.41	1036.7	1157.33	896.558	1459.2	1036.66	1485.91	1808.67	1068.27	974.026	1251.79	422633	#FFE4B3,black	chr4
804	TLR3	1.17543	0.122953	0.222573	3.79988	4.03306	3.22758	3.3606	4.06514	3.87015	3.81077	3.85564	3.83093	3.96526	3.87197	3.93309	3.17977	3.62838	4.3326	4.22616	3.90302	3.96549	3.88698	4.46762	3.8534	4.42367	8.43074	9.48807	15.687	13.7894	13.0783	13.49	13.108	14.875	13.5025	14.2193	7.99606	11.4248	18.9779	17.7678	13.8453	14.7354	13.674	21.2895	13.218	20.2911	422720		chr4
805	APOD	1.00045	0.987109	1	0.0573546	0.0579999	0	0	0.194568	0	0	0	0.151892	0.20165	0.000146566	5.63085e-05	0.000109159	0	0.1133	0.0996946	0.000118357	0	0.10527	0	0.000252779	0.239936	0	0	0.143799	0	0	0	0.109668	0.153137	0	0	0	0	0.080586	0.0718827	0	0	0.0746915	0	0	0.179203	424893		chr9
806	RP1-27O5.3	0.734432	7.93976e-07	0	3.15592	2.71062	3.04038	2.99914	2.96978	3.22347	3.19771	3.3276	3.16545	3.1572	3.15588	3.27998	2.96159	2.87997	2.68833	2.86401	2.70136	2.52783	2.59632	2.48015	2.69865	2.63063	7.27818	7.14993	6.81125	8.43864	8.20228	9.04804	7.90055	8.05679	7.83441	8.68078	6.7383	6.39365	5.39312	6.29975	5.45693	4.80719	5.00054	4.61997	5.39149	5.14535	419659	#E0FFFF,black	chr23
807	PNRC1	0.663099	0.0142125	0.040261	7.47708	6.88438	6.98244	7.27979	8.46674	7.25196	7.25982	7.36236	7.50457	7.2776	7.44546	7.36412	6.94061	6.65225	6.62294	6.21739	6.99945	6.41535	6.94188	6.95547	7.32336	7.36208	126.342	157.79	351.625	153.259	152.778	163.709	178.945	156.848	171.561	163.114	120.92	100.08	96.6633	73.6316	125.915	85.0116	120.888	124.103	156.4	162.112	421817	#B0E0E6,black	chr3
808	CLP1	0.920925	0.233981	0.36601	2.09668	1.97784	2.28477	2.03158	1.73382	2.13562	2.35213	1.88753	2.14556	2.14388	1.94832	2.19585	2.07777	2.24032	2.2164	1.74155	2.13819	2.11237	1.92105	1.63173	2.04115	1.44612	3.89939	3.15847	2.3174	3.43546	4.11911	2.70288	3.39331	3.47918	2.82891	3.56787	3.19694	3.74306	3.61457	2.35182	3.37434	3.35	2.7614	2.11842	3.06023	1.70638	423131		chr5
809	HOXD4	1	1	1	0	0	0	0	0	0	0	0	0	0	0	0	0	0	0	0	0	0	0	0	0	0	0	0	0	0	0	0	0	0	0	0	0	0	0	0	0	0	0	0	0	0	424139		chr7
810	POMGNT2	1.12851	0.0664455	0.138591	1.41052	1.58493	1.15011	1.10782	1.513	1.53479	1.50999	1.51648	1.20478	1.5712	1.41607	1.48705	1.49867	1.50847	1.38815	1.65698	1.68754	1.20133	1.70733	1.44077	1.61959	1.99415	1.22981	1.18678	1.8476	1.92122	1.85466	1.86284	1.29088	2.00662	1.65039	1.79579	1.81145	1.85462	1.60127	2.15997	2.20334	1.31147	2.24647	1.72943	2.0368	2.96091	428446		chr2
811	PRLHR	0.89214	0.0436323	0.0995667	0.217595	0.0529375	0.342133	0.14724	0.000117407	0.295774	0.174635	0	0.626331	0.316827	0.146963	0.000136955	0.000265502	0	0.0934896	0	0.000287875	0.116183	0.000306008	0	0.000614847	0.289145	0.269627	0.111047	0	0.23064	0.1293	0	0.539671	0.250258	0.105589	0	0	0	0.065815	0	0	0.0849599	0	0	0	0.219746	428985		chr6
812	BIRC5	3.72181	0.000203082	0	2.07006	3.96606	1.52506	2.26758	2.05096	1.46124	2.5976	1.80118	2.85477	1.78018	1.9926	1.68441	3.35714	2.66027	3.78049	4.81516	4.16748	3.81046	3.50186	4.85633	3.15238	4.0559	1.89738	3.91519	3.13074	1.78513	5.0721	2.48834	6.17266	2.49178	2.94146	2.20223	9.17737	5.35071	12.6301	27.2239	16.8417	13.1267	10.2401	28.165	7.75029	15.5066	374078	#FF6347,black	chr3
813	BIRC5	1.12431	0.309737	0.452751	0.0863786	0.255419	0	0	0.000148923	0	0	0	0.00440077	0.690127	0.000452187	0.000173718	0.000336774	0.426798	0.000409981	0	0.443044	0.00162162	0.000388154	1.06931	0.000779909	0.179153	0	0	0	0	0	0	0.00269548	0.621797	0	0	0	0.345933	0	0	0.356623	0.00139953	0	1.10396	0	0.130553	374078		chr3
814	epgn	0.915674	0.0430294	0.097891	0.407914	0.280821	0.52413	0.31036	0.281044	0.325808	0.490629	0.355428	0.167835	0.578239	0.367925	0.613369	0.200206	0.305419	0.27222	0.176157	0.294683	0.20078	0.220688	0.263261	0.291597	0.547232	0.441295	0.247157	0.214058	0.257415	0.406545	0.279715	0.121294	0.501539	0.286856	0.527851	0.146981	0.237371	0.204926	0.130572	0.224055	0.151267	0.162997	0.202554	0.218574	0.457237	497270		chr4
815	EDARADD	1.19125	0.0973868	0.185745	3.43113	3.6836	3.14251	4.10139	3.71044	3.79522	2.88897	3.1005	3.30899	2.92655	3.6367	3.16316	3.44353	3.66422	3.92275	3.32559	3.59269	3.49673	3.97659	3.72295	3.88583	3.66234	7.88922	16.5058	12.0505	13.0363	6.43135	7.58517	8.82627	6.72839	11.3229	7.92533	9.8037	11.7354	14.0398	9.05347	10.974	10.369	14.6189	12.3018	13.5491	11.5612	497625		chr3
816	CELF1	0.989767	0.746151	0.845396	3.52612	3.51128	3.56228	3.59648	3.43863	3.65678	3.52609	3.44776	3.56531	3.47906	3.33786	3.62166	3.53833	3.31291	3.48992	3.4224	3.58258	3.37955	3.54572	3.61971	3.53316	3.65283	10.8896	11.3402	9.80924	11.7522	10.5563	9.92137	10.7382	10.33	9.01664	11.2654	10.5381	8.98342	10.1404	9.75099	10.8907	9.48212	10.5851	11.3832	10.3921	11.4791	373923		chr5
817	abcc1	1.54918	8.00065e-06	0	2.4456	3.0771	2.49282	2.55924	2.28313	2.70627	2.39357	2.31894	2.84711	2.24628	2.41286	2.01756	3.02293	2.90593	3.28823	3.22388	2.96035	2.67116	3.13957	3.02271	3.41235	2.98499	4.66387	5.0078	3.85297	5.59523	4.2704	3.99404	6.13856	3.81822	4.27791	3.03493	7.07581	6.52708	8.69362	8.36681	6.7286	5.41255	7.74758	7.18304	9.49156	6.85871	395416	#FFA07A,black	chr14
818	TAOK3	0.99714	0.965384	1	4.20238	4.19824	4.31844	4.48395	4.5601	4.16474	4.18634	4.09327	3.97437	3.99474	3.89248	4.20598	3.927	4.47162	4.19117	4.08766	4.14844	4.4882	3.97651	4.05407	4.31667	4.20514	19.0854	21.8408	22.5162	17.1419	17.265	16.0847	14.5807	15.2077	13.7074	17.3875	14.1011	21.2903	17.1084	16.051	16.5966	21.607	14.6113	15.7386	18.6	17.2943	395499		chr15
819	CLK3	0.884401	0.00704616	0.0229857	3.59666	3.41943	3.51756	3.53827	3.37195	3.49036	3.4415	3.75858	3.58089	3.76122	3.71667	3.72727	3.60281	3.41401	3.35057	3.3896	3.59224	3.25539	3.35285	3.32056	3.46936	3.40729	10.5268	10.8526	9.321	10.3636	9.89832	12.5468	10.8658	12.7748	12.0263	12.1972	11.0658	9.70786	9.11424	9.50934	10.9707	8.61806	9.13484	9.06507	9.89902	9.52535	415295		chr10
820	FGF7	0.949981	0.346853	0.482086	0.132013	0.057983	0.220646	0.491629	8.08708e-05	0	0	0	0.000222871	0	0.471606	9.43356e-05	0.000182879	0	0.000222631	0	0.000198289	0.21007	0.157072	0	0.0004235	0.186013	0.166675	0.413642	0	0	0	0	0	0	0.383248	0	0	0	0	0	0	0.158248	0.113632	0	0	0.136074	415439		chr10
821	NUP93	1.30582	0.00294257	0.0114382	2.58526	2.97022	2.57054	2.44368	2.29437	2.44907	2.77953	2.50553	2.99927	2.5013	2.73044	2.44001	2.34083	2.60748	3.02712	3.18332	3.11204	3.27479	2.82396	3.06323	2.903	3.12527	4.97719	4.54579	3.89095	4.51893	5.88662	4.68355	6.93315	4.74886	5.57839	4.40789	4.03225	5.12083	7.08796	8.10714	7.58595	8.74204	6.02794	7.416	6.36785	7.66175	415693	#FFE4B3,black	chr11
822	SPG7	0.918496	0.100069	0.189959	5.28633	5.16368	5.21547	5.08785	5.30255	5.15635	5.26015	5.42081	4.9862	5.36812	5.40671	5.5662	5.15875	5.21277	4.93793	5.05081	5.07389	5.35141	5.15637	5.19755	5.38312	5.05476	36.4113	33.7406	38.3384	35.0845	37.4507	41.8789	30.4115	41.0027	41.0055	46.2017	34.4603	36.2644	29.3778	32.2445	32.4135	40.1339	34.362	35.9842	40.0288	31.9587	415843		chr11
823	TRAF7	1.13536	0.295906	0.43658	3.29236	3.47551	3.50773	3.10432	3.39033	3.0565	3.26536	3.27616	3.46318	3.23862	3.32616	3.23143	3.34335	3.44585	3.15404	3.32594	3.11151	4.4278	3.26309	3.41107	3.19815	3.54543	10.4476	7.77461	9.45375	7.41272	8.64557	8.69653	9.93691	8.59013	8.93691	8.35851	9.0799	9.94612	7.82653	9.05545	7.57795	20.6686	8.52421	9.71541	8.0314	10.5847	416555		chr14
824	PDPK1	1.02501	0.43697	0.574986	4.52908	4.56471	4.70623	4.5244	4.56872	4.54278	4.37268	4.51067	4.5685	4.41239	4.55154	4.5071	4.41335	4.59723	4.51765	4.36289	4.54614	4.54481	4.64659	4.64148	4.61284	4.72689	25.2815	22.5001	22.6555	22.5796	19.7843	21.8171	22.5193	20.6525	22.2235	21.6542	20.1542	23.32	21.7048	19.6357	22.18	22.5151	23.8398	24.1513	23.0613	25.2634	416588		chr14
825	NEK6	1.05984	0.259966	0.395676	4.43472	4.51857	4.5596	4.50032	4.6904	4.52156	4.50187	4.43129	4.29017	4.24808	4.26125	4.26955	4.22775	4.47102	4.69757	4.55407	4.53812	4.70566	4.7264	4.34257	4.4762	4.35805	22.7415	22.1095	24.7378	22.2344	21.7309	20.5955	18.3922	18.3218	17.99	18.2148	17.6004	21.2829	24.7223	22.5592	22.0522	25.287	25.2539	19.4453	20.887	19.3377	417101		chr17
826	EHMT1	0.924431	0.143366	0.250974	3.99211	3.87874	3.9674	3.70116	3.92687	3.75375	4.07684	4.26723	3.91687	4.10666	4.0287	4.08701	3.94379	3.73801	3.85728	3.89896	4.00375	3.6833	3.5281	3.99132	4.07397	3.98089	14.7465	12.2777	14.1616	12.6439	15.9292	18.2737	13.9742	16.5087	15.1674	15.9331	14.28	12.4056	13.3681	13.96	14.9192	11.9409	10.4411	15.0241	15.5684	14.6621	417250		chr17
827	CCT2	0.997326	0.966359	1	5.82237	5.8185	6.01002	5.91739	5.94382	5.67168	5.95221	5.92182	5.56234	5.44742	5.8351	5.8562	5.53708	5.98859	6.07053	5.61858	5.82598	6.15643	5.9073	5.65499	5.71165	5.56101	63.8941	60.7446	60.3545	50.5817	61.1223	59.6831	45.8267	43.3877	55.5218	56.7078	45.0889	62.8048	65.6042	48.2773	55.2733	70.8712	58.507	49.7871	50.5105	45.8095	417846		chr1
828	tob2	0.895652	0.24521	0.379238	4.5116	4.35261	4.40833	4.66025	3.90005	4.22235	4.4945	4.79441	4.86865	4.58696	4.12701	4.7535	4.84729	4.02204	4.16865	4.13094	4.12963	4.39655	4.50188	4.49618	3.99906	4.58394	20.3784	24.8152	13.8808	17.8838	21.6148	26.776	27.9623	23.4332	16.3025	25.8747	27.5812	15.3243	16.8256	16.571	16.3666	20.2182	21.4696	21.7412	14.7209	22.7865	417992		chr1
829	EIF3L	0.827714	0.0023013	0.00814867	6.61408	6.34129	6.63455	6.53248	6.62977	6.36178	6.51628	6.62993	6.39685	6.81905	6.97001	6.54318	6.52297	6.54486	6.23729	6.22922	6.34154	6.42388	6.33853	6.12971	6.37076	6.21647	99.0525	93.585	97.7028	82.2272	90.8458	98.1366	82.5008	113.857	123.121	91.902	90.2792	92.8262	73.7583	74.2445	79.4409	85.5169	79.2323	69.5799	80.3328	72.7274	418033		chr1
830	RHOG	1.12332	0.010024	0.030509	4.58561	4.75338	4.53897	4.51979	4.73244	4.56019	4.54921	4.72263	4.76262	4.62042	4.16818	4.59757	4.71906	4.95267	4.76197	4.68628	4.69247	4.62396	4.71176	4.86432	4.665	4.8237	22.4061	22.4281	25.4981	22.8674	22.4898	25.4282	25.9062	24.0114	16.8015	23.1201	25.1474	30.1143	25.8944	24.8207	24.6539	23.842	24.9864	28.3526	23.9449	27.0853	422207		chr4
831	FBXO7	1.29514	0.00164834	0.00814867	4.54472	4.91783	4.55327	4.21494	4.9689	4.59804	4.40086	4.39683	4.37696	4.75552	4.48934	4.54673	4.5215	4.75668	4.75256	5.28007	4.81091	4.85723	5.13241	5.04261	4.83849	5.03435	22.6397	17.9699	30.2176	23.5026	20.1949	20.0861	19.5926	26.467	21.241	22.2845	21.7997	26.163	25.7186	37.9676	26.8487	28.2014	33.7853	32.2136	27.1327	31.5008	418063	#FFE4B3,black	chr1
832	SLC37A3	0.864621	0.0708648	0.146077	3.67583	3.46597	4.13168	3.49107	3.54603	3.62328	3.87511	3.79043	3.34062	3.80933	3.52031	3.44507	3.19755	3.23506	3.1507	3.24585	3.42403	3.46653	3.70749	3.73685	3.62666	3.70123	16.6412	10.473	10.6446	11.4604	13.7188	12.8493	9.04405	13.2429	10.3672	9.85183	8.10948	8.45931	7.80468	8.513	9.65224	10.1337	11.9599	12.4307	11.1545	11.9045	418112		chr1
833	ARFGAP3	0.954413	0.67792	0.7917	5.69617	5.62886	6.1604	6.2785	5.89354	5.48949	5.44572	5.57796	5.63405	5.42024	5.39128	5.29034	5.01745	5.70174	6.13687	5.30638	5.6411	5.8024	5.93887	5.30709	5.76161	5.30572	71.0204	78.292	58.254	44.4617	42.7301	46.814	48.2152	42.5569	40.5531	37.984	31.1485	51.2999	68.7413	38.6886	48.5056	55.232	59.8257	38.9049	52.3295	38.2178	418224		chr1
834	TTLL12	1.38735	1.00449e-08	0	4.52688	4.99921	4.30383	4.67114	4.5699	4.52319	4.4958	4.57546	4.53256	4.50039	4.55799	4.51222	4.79238	4.88852	4.89748	4.96563	4.95416	5.10509	5.10294	5.04072	5.0878	5.1183	18.8873	25.0203	22.6741	22.2647	21.6365	22.8654	21.9381	22.0178	22.325	21.7338	26.5097	28.762	28.5423	30.3371	29.7563	33.6741	33.0812	32.1707	32.4415	33.4482	418227	#FFE4B3,black	chr1
835	NUP50	1.32408	1.26185e-05	0	5.12412	5.5291	5.18057	5.40704	5.00728	5.14312	4.99026	5.15248	5.15078	5.05305	5.08053	5.02854	5.51493	5.48069	5.80109	5.3156	5.51983	5.5944	5.62906	5.46587	5.24129	5.64674	35.5183	42.342	31.0568	34.7567	30.8913	34.6019	34.2068	32.7673	32.5024	31.5151	44.3909	43.8689	54.2631	38.942	44.5173	47.6796	48.0731	43.5438	36.1835	48.6814	418240	#FFE4B3,black	chr1
836	POGLUT1	1.29228	0.00222066	0.00814867	3.40158	3.7715	3.16214	3.46737	3.27858	3.37622	3.51492	3.32621	3.40894	3.70591	3.38266	3.32406	3.36488	3.96961	3.8732	4.09727	3.94432	3.98465	3.74195	3.7165	3.31606	3.47457	8.01119	10.2868	8.6738	9.50075	10.4675	9.039	9.53119	12.259	9.33197	8.97848	9.23	14.7372	13.5313	16.1626	14.28	14.9424	12.2731	12.2429	8.79795	10.0273	418455	#FFE4B3,black	chr1
837	PSMG1	1.40916	4.03802e-05	0	2.7871	3.28193	2.92804	2.95747	2.87366	2.52564	2.70687	2.64828	2.79616	2.91595	2.63313	2.8203	3.33584	3.72642	3.35454	3.21032	3.18837	3.41614	3.28746	2.99388	3.09856	3.06389	6.65901	6.92038	6.30735	4.8218	5.54918	5.27481	5.88869	6.66522	5.14704	6.03845	9.0303	12.2927	9.14663	8.28013	8.05016	9.74718	8.68959	7.02334	7.43369	7.29831	418520	#FFE4B3,black	chr1
838	PDHA1	3.03307	0.00139672	0.00460704	5.39771	6.99849	5.49579	5.00573	5.30675	5.90831	5.40478	5.10477	5.3033	5.29521	5.87961	4.92018	5.9792	5.9844	5.62066	6.24906	6.84465	7.92585	7.72842	7.60081	6.4998	7.42796	44.4414	31.8353	38.45	59.7811	41.5087	33.4446	38.1262	38.9505	57.2867	29.1599	61.6138	62.623	47.7547	75.2862	113.011	244.02	209.275	194.653	87.9456	169.75	418610	#FF6347,black	chr1
839	GPM6B	0.97582	0.610222	0.739216	0.148648	0.113335	0.125425	0	0.313238	0.301747	0	0.145777	0.354303	0	0.000338584	0.181944	0.000252167	0	0.000306981	0.0836181	0.000273416	0.229023	0.0886955	0.45385	0.000583964	0.203467	0.0918675	0	0.241615	0.235751	0	0.106486	0.275739	0	0	0.133693	0	0	0	0.0600171	0	0.173705	0.0623809	0.372427	0	0.149751	418632		chr1
840	PLEKHB1	0.950466	0.665092	0.782217	1.94984	1.87655	1.53026	1.4854	2.76505	1.3717	2.19079	1.57282	2.07495	1.9542	1.69838	2.22814	1.79438	1.60552	1.58571	1.88025	1.89125	1.88347	1.76936	2.23094	1.9982	2.00979	1.90396	1.84688	5.78137	1.61157	3.5772	1.9771	3.1843	2.92615	2.22047	3.67172	2.44887	2.05454	1.98066	2.68977	2.68669	2.7113	2.3866	3.72261	2.9427	3.00111	419064		chr1
841	C26H6orf89	0.654874	0.000411159	0	5.59611	4.9854	5.02921	5.13386	5.558	5.68537	5.7446	5.60803	5.15767	5.99387	5.7523	5.94648	4.7209	5.24083	4.73673	5.36202	4.93618	4.77133	4.87435	5.1014	4.6963	5.22081	31.8814	34.8682	45.9588	51.0651	52.7939	47.8207	34.3757	63.8045	52.3761	60.4377	25.1759	36.9969	25.4219	40.248	29.3703	26.5181	28.0811	33.6009	24.4816	35.9788	419817	#B0E0E6,black	chr26
842	NRAS	0.954465	0.282203	0.420769	3.83688	3.76965	3.87893	4.03431	3.81885	3.83531	3.75865	3.79627	3.81828	4.0315	3.60292	3.74135	3.88822	4.03127	3.76538	3.7637	3.77253	3.68345	3.86811	3.67299	3.56763	3.62311	13.8092	15.7191	13.0682	13.4352	12.5785	12.9057	12.9859	15.6176	11.0351	12.3254	13.7036	15.4257	12.4823	12.6209	12.562	11.9413	13.4844	11.8514	10.6629	11.222	419885		chr26
843	PSME3	0.994204	0.908407	0.964872	5.24599	5.2376	5.45676	5.31173	5.44523	5.28627	5.23123	5.2946	5.11424	5.13468	5.11714	4.9988	5.04072	5.48709	5.34335	4.97666	5.25365	5.30702	5.43442	5.21417	5.19187	5.03478	43.221	39.5698	42.4281	38.484	36.6879	38.2873	33.3271	34.7304	33.3648	30.8519	31.674	44.0677	39.237	30.5793	36.8482	38.8879	41.8798	36.4127	34.9328	31.5051	420017		chr27
844	RAB11B	1.12452	0.0138847	0.040261	5.506	5.67531	5.80044	5.57354	5.70306	5.31221	5.51714	5.48866	5.42101	5.31917	5.44954	5.39548	5.61334	5.63774	5.56946	5.63457	5.61646	5.89018	5.67689	5.85273	5.63474	5.58833	55.1181	47.6493	50.9249	39.2052	44.9492	43.9444	41.4585	39.6097	42.2666	40.9316	47.5932	49.0303	46.0613	48.8257	47.6679	58.758	49.7244	57.2438	47.8402	46.7067	420063		chr28
845	GATAD2A	0.88866	0.0021356	0.00814867	5.20688	5.03658	5.14056	5.19332	5.00208	5.28613	5.27821	5.30788	5.08999	5.24034	5.26052	5.24026	5.31356	5.05888	4.97903	5.02102	4.96258	4.89845	5.0693	5.03489	4.96469	5.02315	34.5178	36.3713	30.9422	38.4782	37.9346	38.6506	32.7561	37.4416	36.958	36.6561	38.4789	32.4941	30.257	31.5648	29.9329	29.0509	32.2915	32.0407	29.6975	31.2452	420109		chr28
846	WWP1	2.19037	0.00236779	0.00814867	5.4801	6.61128	5.70968	4.92335	5.54596	5.68395	5.41924	5.54526	5.56695	5.42447	5.6253	5.18358	7.08443	5.45058	5.48141	5.93495	5.93779	7.32929	6.98753	6.76293	6.14377	7.35795	51.7013	30.0116	45.5655	51.0263	41.9364	45.743	45.9741	42.6916	47.8675	35.2019	133.717	42.9463	43.2698	60.3603	59.8055	161.037	124.823	108.462	68.496	161.668	420212	#FF6347,black	chr2
847	MAL2	0.567714	1.96757e-05	0	4.86029	4.04353	4.7559	4.18737	5.16563	5.0953	4.89953	4.86238	4.55663	4.79859	4.88994	5.13746	4.73276	3.98767	3.88388	3.78629	3.79625	3.87181	3.86331	4.10211	3.62832	4.41025	26.2014	17.6068	34.7804	33.5767	28.9441	28.1161	22.327	27.2932	28.3657	34.0699	25.3985	14.9403	13.6311	12.8376	12.7821	13.7504	13.4308	16.3075	11.1555	20.0869	420280	#B0E0E6,black	chr2
848	DNAJB6	0.915676	0.0633634	0.133208	5.04748	4.92039	5.16348	5.10244	5.22561	5.05879	4.96068	5.05549	4.9021	4.85449	4.99059	5.11884	4.91274	5.26585	4.86082	4.98439	4.94982	5.02535	4.89779	4.78577	4.70894	4.72726	35.0852	34.0869	36.2965	32.7221	30.2429	32.2867	28.6345	28.4214	30.481	33.6171	28.902	37.6592	27.7988	30.748	29.6616	31.8121	28.5605	26.8005	24.7107	25.2658	420448		chr2
849	C1GALT1	1.13534	0.170062	0.285022	4.0015	4.18463	3.62289	4.26008	4.15743	4.56397	3.84658	3.3638	4.15858	3.99111	4.10465	3.52896	3.90446	4.25244	4.34931	4.29915	4.35378	4.13135	4.45948	3.76782	4.10384	4.08336	11.4035	18.5576	16.7888	22.9204	13.4327	9.30435	16.7047	15.1652	16.0397	10.5	13.8677	18.1485	19.2084	18.7424	19.2903	16.6535	20.8226	12.7264	15.9119	15.8139	420575		chr2
850	TMEM106B	0.698894	0.0351508	0.0830392	7.24669	6.72984	8.0718	7.65552	7.73809	7.47833	6.94109	6.72128	6.5371	6.97007	6.85115	6.55628	6.56295	6.55079	6.39879	6.80628	6.23219	6.62266	6.79269	6.9697	7.01872	7.10036	269.944	205.013	211.797	179.459	122.295	104.617	91.0217	126.544	113.296	92.7474	92.84	93.2151	82.6098	111.251	73.5653	98.3014	108.914	125.341	126.439	135.051	420586	#E0FFFF,black	chr2
851	43715	1.0577	0.298257	0.438924	5.72128	5.80221	5.87981	5.77589	5.86526	5.75359	5.66315	5.76396	5.84009	5.56882	5.4191	5.61748	6.04947	5.84303	5.91697	5.54059	5.38057	5.69448	5.8372	5.80418	5.87888	5.95575	58.2937	54.9764	57.1033	53.5936	49.8433	53.3938	55.7708	47.2821	41.3615	47.9069	64.7455	56.6813	58.8791	45.6841	40.3245	51.1806	55.6849	55.3189	56.8446	60.544	420741		chr2
852	DEK	1.24278	0.0326173	0.0794105	4.00674	4.32031	3.83199	4.04954	4.29187	4.04746	3.94033	3.71137	4.01635	4.12706	3.91719	4.05423	3.95256	3.84656	4.25904	4.48175	3.81281	4.4352	4.26234	4.75737	4.15329	4.84297	13.3378	15.906	18.526	15.7258	14.4018	12.1114	15.0412	16.7629	13.9619	15.5515	14.3713	13.454	17.9813	21.4062	12.9433	20.7915	18.0336	26.2495	16.5006	27.4704	420828		chr2
853	MYLIP	1.41011	0.00125147	0.00460704	4.97505	5.47086	4.52115	5.28361	4.8205	4.9022	4.54638	4.94159	5.73053	4.7529	4.69987	5.09994	5.44404	5.50282	5.4254	4.97795	5.39892	5.47304	5.55974	5.52282	5.51384	5.77315	22.1223	38.7871	27.164	29.2579	22.4454	29.7602	51.6258	26.4258	24.7318	33.1653	42.2152	44.5617	41.5923	30.6074	40.8584	43.7515	45.772	45.3356	43.9212	53.2332	420841	#FFE4B3,black	chr2
854	ANKH	1.34962	0.0606664	0.129577	5.62863	6.06118	5.5692	5.41114	5.76058	5.77483	5.57943	5.94234	5.44644	5.85145	5.33787	5.48088	5.21386	5.73679	5.26277	5.76354	5.64041	6.67391	5.90708	6.59919	6.06512	6.76376	46.8105	42.4778	53.0358	54.4046	46.9774	60.5525	42.2112	57.7295	39.0409	43.4879	35.8369	52.5872	37.0454	53.4857	48.4801	101.877	58.4971	96.7133	64.815	106.756	420917	#FFE4B3,black	chr2
855	CCT5	1.1157	0.181543	0.299811	5.45454	5.61249	5.39211	5.48573	5.35455	5.43121	5.54934	5.67364	5.51693	5.0025	5.55205	5.49221	5.6522	6.11382	5.85902	5.40098	5.60311	5.82806	5.60639	5.31168	5.38752	5.07447	41.2859	44.7762	39.781	42.6604	45.986	50.0924	44.3784	31.608	45.4541	43.84	48.9206	68.5878	56.5241	41.3778	47.2203	56.2395	47.3054	39.0312	40.1474	32.4095	420930		chr2
856	EPCAM	0.505282	0.000914066	0.00460704	6.10798	5.12314	5.4598	5.23032	6.86692	5.98453	6.00706	5.92324	5.50964	6.45634	6.2011	6.58815	5.62464	5.75527	4.8363	5.04199	4.44371	4.88119	5.3607	4.70885	4.78402	5.23357	43.3182	37.3551	115.345	63.0677	63.5286	59.7427	44.1478	88.3033	71.8491	94.8497	47.9743	53.2772	27.3081	32.0432	20.5846	28.6971	39.739	25.3616	26.0756	36.3042	421292	#B0E0E6,black	chr3
857	DEGS1	1.33356	0.0835935	0.166468	5.14096	5.55624	5.32799	5.2676	5.52554	5.4762	5.18815	5.02868	4.84844	4.81561	4.98554	4.69067	5.13497	6.56823	5.50135	5.21134	5.1571	5.72009	5.9029	5.07156	4.9937	5.47391	39.4467	38.3515	44.9139	44.0405	35.5797	31.6743	27.5491	27.6454	30.367	24.7255	33.8793	94.3455	43.8933	36.1576	34.3966	52.1103	58.3321	32.8931	30.3172	43.0713	421327	#FFE4B3,black	chr3
858	YIPF3	0.8209	0.00150352	0.00814867	5.25312	4.9684	5.21124	5.17394	5.286	5.08399	5.19944	5.29268	4.90295	5.48644	5.38331	5.4216	4.95328	4.91195	4.83361	4.66923	4.97247	4.85452	5.06937	5.0077	5.30899	5.01384	36.3007	35.8726	37.8903	33.3182	35.866	38.2349	28.6508	44.5883	40.3311	41.7004	29.7531	29.2512	27.2592	24.5187	30.1458	28.1498	32.2932	31.4238	37.9758	31.0377	421453		chr3
859	TTC27	1.31329	0.00483408	0.0173888	3.80596	4.19915	3.8382	3.85621	3.45898	3.80441	4.01328	3.82993	3.88201	3.73815	3.70948	3.86533	4.15577	4.66296	4.46646	3.97318	4.37054	4.51855	4.00201	3.73583	3.91734	3.87322	13.3986	13.7843	9.96141	13.1321	15.1999	13.2342	13.6158	12.566	11.9561	13.5205	16.6986	24.4492	20.9196	14.7499	19.5284	22.0851	14.8915	12.4249	13.861	13.5347	421462	#FFE4B3,black	chr3
860	CSTF3	0.874357	0.0309597	0.0755618	4.03884	3.84513	3.98385	4.32351	4.0559	3.91593	3.9593	4.1349	3.93886	4.02299	3.77975	4.19726	4.06903	3.87114	3.89131	3.98449	3.62886	3.56098	3.69093	4.13106	3.519	3.95947	14.9271	19.4309	15.5803	14.2663	14.6048	16.5846	14.2042	15.5231	12.6038	17.278	15.6661	13.7012	13.7111	14.8736	11.275	10.8893	11.8086	16.6533	10.274	14.4311	421595		chr5
861	AMD1	1.25521	0.00576737	0.0202622	3.64846	3.97639	3.66852	3.39209	3.99817	3.63519	3.53804	3.76432	3.68583	3.24556	3.6542	3.76897	4.01771	3.70472	4.06459	3.57811	3.7232	4.26054	3.69884	4.16781	4.12567	4.22509	11.8002	9.7177	14.9304	11.5668	10.6534	12.6012	11.7584	8.64245	11.4706	12.5829	15.0847	12.0993	15.5909	10.977	12.1058	18.3036	11.8801	17.1072	16.1761	17.5535	421755	#FFE4B3,black	chr3
862	LRRC59	0.861043	0.131208	0.234273	5.05255	4.83671	5.33617	4.87134	5.20527	4.95419	5.18981	5.51252	4.38881	5.2572	4.66215	4.78923	4.9427	5.30435	5.01521	4.61154	4.63218	4.90112	4.97945	4.70541	4.57377	4.49637	39.6724	28.8954	35.7744	30.3639	35.6198	44.6927	19.761	37.8886	24.0701	26.546	29.5299	38.7043	31.0528	23.518	23.6014	29.1051	30.2827	25.2944	22.4107	21.3807	422103		chr18
863	ITM2A	1.34487	4.23106e-07	0	8.68925	9.11672	8.87542	8.84669	8.6607	8.61434	8.68434	8.62892	8.85485	8.62275	8.74427	8.26659	8.98902	9.08714	9.27848	9.19476	9.07306	9.06789	9.15548	9.03793	9.07265	9.18688	471.961	469.492	402.355	395.637	411.785	395.271	457.766	400.059	423.52	305.765	503.311	545.567	614.355	586.76	533.222	539.818	564.34	528.859	528.124	576.816	422145	#FFE4B3,black	chr4
864	RAP2C	0.911238	0.141918	0.24956	4.1899	4.0558	4.11953	4.17273	3.9589	4.43864	4.12704	3.92286	4.46285	4.18994	4.02504	4.36685	4.12116	4.19274	3.95039	3.71526	4.03205	3.9316	4.14557	4.12886	4.39429	3.82641	16.4987	17.4103	14.5014	20.9316	16.5293	14.1813	20.863	17.5526	15.1242	19.5574	16.278	17.3726	14.3246	12.1721	15.2329	14.3719	16.5537	16.6283	19.686	13.0696	422232		chr4
865	MBNL3	0.895574	0.123193	0.222573	4.0426	3.88348	3.90284	3.86985	3.99448	4.18522	4.31553	4.14088	4.38413	3.83542	3.79933	3.85354	3.74293	3.58489	3.92221	3.73328	3.65363	3.8329	3.84744	4.00113	4.26798	4.10691	14.0578	13.9235	14.8891	17.3976	18.9747	16.6576	19.7038	13.5105	12.7896	13.4025	12.2932	11.0561	14.0296	12.3372	11.4875	13.3545	13.2768	15.1337	17.9546	16.092	422233		chr4
866	SH3BGRL	1.0224	0.746685	0.845633	5.45074	5.4827	5.49699	5.20891	5.89225	5.31623	5.32969	5.12445	5.66237	5.5318	5.35538	5.42722	5.25579	5.14339	5.46188	5.47144	5.25332	5.45924	5.56928	5.71145	5.73803	5.63723	44.4735	36.7857	58.2019	39.3157	39.3504	33.9169	49.1933	46.0531	39.5338	41.8652	36.926	34.5164	42.6805	43.4984	36.8373	43.3282	46.0793	51.8098	51.4697	48.3533	422277		chr4
867	TMLHE	1.19644	0.00171847	0.00814867	4.08408	4.34283	3.95834	4.0525	4.13028	3.75626	3.98458	4.25987	4.37933	4.10074	3.96598	4.15832	4.2625	4.30874	4.46767	4.47204	4.34624	4.18584	4.58867	4.29641	4.12056	4.31783	14.6501	15.9417	16.4566	12.6706	14.8816	18.176	19.6317	16.4428	14.4763	16.7899	18.056	18.9111	20.9352	21.2561	19.1831	17.3339	22.866	18.7994	16.1068	18.7809	422296		chr4
868	HSPA4L	0.894992	0.277251	0.415532	5.56741	5.40735	5.8638	6.02243	5.38371	5.40669	5.72317	5.42596	5.41735	5.21223	5.54281	5.47721	5.59084	5.85524	5.63643	4.9341	5.2384	5.83148	5.59643	5.09608	5.04484	4.79225	57.6362	65.3932	40.6139	41.9243	52.0016	42.0327	41.3519	36.7076	45.158	43.3763	46.8421	57.1695	48.2989	29.6619	36.4479	56.3744	46.9738	33.4749	31.4457	26.4728	422496		chr4
869	TBCK	1.18121	0.0218797	0.0573754	3.56854	3.8088	3.49249	3.63677	3.62173	3.70165	3.61071	3.67755	3.60249	3.58861	3.38919	3.31639	3.36228	3.25559	3.63232	4.03883	3.79178	3.96137	3.81084	4.05388	3.96678	3.97857	10.3296	11.6936	11.2716	12.1572	11.2549	11.8072	11.0431	11.2262	9.37805	8.92529	9.21102	8.59531	11.2949	15.4818	12.7453	14.6883	12.9215	15.7314	14.3864	14.6396	422534		chr4
870	ACSL1	0.518462	0.000995937	0.00460704	9.72786	8.78017	8.80274	9.08361	9.85932	9.75268	9.83779	9.94559	9.70144	9.91245	10.2836	9.56043	8.77933	9.66876	9.29212	8.66794	9.68592	7.93083	8.2775	8.39256	7.86311	7.34462	448.727	553.469	924.78	872.102	917.215	986.074	823.977	979.488	1232.9	751.13	435.086	816.957	620.194	406.956	815.979	244.908	306.613	337.759	227.787	160.139	422547	#B0E0E6,black	chr4
871	GPM6A	0.9817	0.151161	0.26172	0.0266659	1.99456e-05	0.127295	0	1.11446e-05	0	0	0	0.129967	0	3.38378e-05	1.30002e-05	2.52018e-05	0	3.06797e-05	0	2.73253e-05	0	2.90464e-05	0	5.83587e-05	2.88433e-05	0.0931057	0	0	0	0	0	0.0931356	0	0	0	0	0	0	0	0	0	0	0	0	0	422569		chr4
872	PDS5A	1.02306	0.723031	0.82826	5.04853	5.08142	5.29092	5.5119	5.16178	4.95021	4.88736	5.11186	4.59462	4.86318	4.96745	4.94148	4.94263	4.98422	5.0714	5.00973	5.11869	5.31338	5.06666	5.18039	4.90311	5.1751	38.4178	45.5981	34.6817	30.2793	28.6951	33.6132	22.9443	28.6005	29.979	29.6118	29.5273	30.8047	32.3247	31.3108	33.4692	39.062	32.2313	35.5453	28.4153	34.828	422787		chr4
873	UGDH	1.03723	0.770423	0.864498	7.26711	7.31984	7.56476	7.24185	7.36586	7.14306	6.93728	7.75752	7.43236	7.26821	6.79885	6.86036	7.04169	7.4514	7.33361	7.27619	6.29302	8.05526	7.50612	7.15815	6.76462	7.62088	189.661	153.672	163.402	142.045	121.971	215.607	170.159	155.826	109.224	114.743	129.768	174.885	158.836	154.47	76.7756	267.039	179.227	142.973	105.852	194.162	422792		chr4
874	RELL1	1.25122	0.0318395	0.0774692	3.61993	3.94326	3.53664	3.69678	3.74341	3.56467	3.19978	3.52181	3.80685	3.69123	3.64716	3.70393	3.43579	3.59115	3.65377	3.58322	3.95621	4.21136	3.81832	4.21988	3.99526	4.56378	10.6822	12.2343	12.3514	10.9673	8.21809	10.4968	12.8756	12.1285	11.4102	11.9842	9.74437	11.1078	11.4783	11.0194	14.4044	17.6565	12.993	17.7721	14.6912	22.4656	422795	#FFE4B3,black	chr4
875	CARS	1.42229	0.000786948	0.00460704	4.02624	4.53446	3.95724	3.98034	4.25499	3.87728	3.90368	4.01478	3.62375	4.10575	4.17932	4.25091	4.2636	3.99237	4.13239	4.53101	4.77803	4.88848	4.61636	4.37428	4.52955	4.93286	14.6387	15.1176	18.0326	13.867	14.0159	15.1802	11.2174	16.505	16.9429	17.9689	18.0699	14.9915	16.3842	22.1849	26.2264	28.8349	23.3275	19.8979	21.7161	29.299	423086	#FFE4B3,black	chr5
876	TMEM229B	0.743248	0.0934249	0.17975	3.98956	3.56148	3.76479	3.21883	3.55867	4.20221	4.089	4.95331	3.62735	3.99264	2.96038	4.43922	3.50052	2.88014	3.54329	3.07529	3.54392	3.89591	3.319	3.76422	3.77872	3.94988	12.6829	8.50557	10.7464	17.6124	16.0718	30.0086	11.2516	15.1761	6.7079	20.6172	10.2376	6.39739	10.558	7.45285	10.574	13.9936	8.89773	12.6898	12.5025	14.3304	423269	#E0FFFF,black	chr5
877	ZC3H14	0.870548	0.0205049	0.0553754	4.25128	4.05128	4.30279	4.01279	4.49135	4.25656	4.16192	4.27305	3.99148	4.39513	3.98232	4.52176	4.22082	4.21581	4.12076	4.04786	3.94389	4.16253	4.06167	4.0019	3.84251	3.83406	18.8684	15.4808	21.4219	18.3328	16.9583	18.3519	14.7671	20.3867	14.6533	21.8877	17.5138	17.6689	16.246	15.587	14.2701	17.0396	15.5614	15.144	13.1071	13.1442	423399		chr5
878	RPS6KA5	0.932091	0.180547	0.298471	3.77744	3.67598	3.6689	3.74574	3.82525	3.87046	3.73662	3.65465	3.864	3.77352	3.74752	3.86799	3.50154	3.37476	3.5518	3.80879	3.58009	3.67836	3.61857	3.65756	3.70927	4.13999	11.8029	12.6892	13.131	13.7899	12.3725	11.6055	13.4373	12.8972	12.3054	13.5485	10.246	9.42147	10.6269	13.053	10.8684	11.8951	11.1835	11.7141	11.8685	16.4915	423408		chr5
879	ITPK1	1.19245	0.00944688	0.0280588	2.99811	3.25203	3.35828	2.87466	2.90238	2.86522	2.95507	2.72135	3.23273	3.12097	2.94083	2.89031	3.14899	2.98674	2.99934	2.97216	3.42458	3.29897	3.40424	3.39782	3.3278	3.44394	9.3195	6.48045	6.4541	6.36642	6.77856	5.60088	8.32382	7.83576	6.60865	6.3883	7.81076	6.9622	6.93055	6.86838	9.66024	8.90987	9.50613	9.61516	8.88625	9.80002	423421		chr5
880	EXOC5	1.16098	0.000140047	0	4.46558	4.68093	4.68777	4.52946	4.64332	4.45228	4.40762	4.45137	4.35455	4.27442	4.33976	4.46154	4.67468	4.74367	4.77582	4.55808	4.63242	4.69741	4.74973	4.66175	4.64216	4.66056	24.9476	22.5833	23.9109	21.1468	20.2938	20.8983	19.2765	18.6793	19.0514	20.9498	24.3559	25.9181	26.1551	22.6251	23.6088	25.1383	25.6807	24.5074	23.5548	24.0826	423549		chr5
881	KLHDC2	1.21422	0.0120867	0.0354799	5.20872	5.48875	5.48946	4.94455	4.51713	5.28263	5.44738	5.25944	5.34024	5.2534	5.16274	5.16409	5.18035	5.64941	5.36831	5.66374	5.72977	5.67847	5.56923	5.40124	5.21524	5.30043	44.2357	30.4601	21.8223	38.3864	42.7792	37.3417	39.1488	37.7962	34.4674	34.7183	34.9943	49.435	39.938	49.842	51.6483	50.6001	46.0791	41.5928	35.5176	38.0771	423569		chr5
882	HNRNPH3	0.730191	3.5687e-05	0	5.42581	4.97216	5.44818	5.5851	5.3144	5.20674	5.57409	5.64025	5.16456	5.19474	5.47311	5.55629	5.19318	4.91212	5.12361	4.66563	4.91982	4.97648	5.06694	4.71312	5.22531	4.80924	42.9585	48.0281	38.6631	36.3667	46.7973	48.9231	34.5461	36.2482	42.9847	45.8786	35.3171	29.2552	33.5515	24.4553	29.0285	30.7214	32.2363	25.4372	35.7762	26.8	423686	#E0FFFF,black	chr6
883	fam21a	0.949157	0.646596	0.767804	5.68234	5.60706	5.26028	5.10854	5.66218	6.01422	5.68094	6.34712	5.22766	5.54779	5.44929	6.01715	5.48974	5.34748	5.32853	5.34501	5.22126	5.64217	6.05248	5.69405	5.82513	5.87898	37.5945	34.2508	49.4741	64.3984	50.4737	80.4878	36.1317	46.5812	42.2586	63.5199	43.6023	39.9136	38.8215	39.7655	36.0043	49.3214	64.8103	51.1788	54.7311	57.3556	423772		chr6
884	GORASP2	1.13784	0.0549962	0.119443	4.95497	5.14126	5.31704	5.01294	5.31196	4.91665	4.94247	4.79634	4.82892	4.60661	4.69322	4.94924	5.14411	5.31437	5.21136	4.81831	5.08845	5.14245	5.35708	5.0615	5.26616	4.92104	39.1377	31.9795	38.5967	29.5601	29.8512	26.8139	27.1679	23.7798	24.6151	29.7771	34.1038	38.9818	35.7209	27.2963	32.7542	34.5865	39.6438	32.6548	36.8369	29.0419	424156		chr7
885	SCYL3	0.999958	0.99919	1	3.86508	3.86502	3.87987	3.72983	3.89416	3.96204	3.89627	3.71481	3.84894	3.96365	3.8281	3.91069	3.9017	4.18169	3.78025	3.65692	4.04081	3.85856	3.86157	3.84529	3.73739	3.70616	13.8193	12.5424	13.822	14.7607	13.9375	12.1424	13.2858	14.8562	13.0685	13.985	13.8411	17.2308	12.6214	11.6495	15.3343	13.6112	13.4183	13.4815	12.1195	11.946	424396		chr8
886	FAM129A	1.35168	0.00247111	0.00814867	1.93439	2.36914	1.80561	1.98094	1.74171	1.6424	1.90129	1.79624	2.65097	1.70134	1.74238	2.07886	2.06955	2.52407	2.71072	2.11915	2.45696	2.28026	2.07041	2.46999	2.50917	2.33375	2.51572	3.01718	2.33534	2.1524	2.74572	2.47592	5.23628	2.29786	2.31867	3.21165	3.17235	4.77434	5.50022	3.35481	4.45548	3.8875	3.17099	4.57536	4.6156	4.00691	424451	#FFE4B3,black	chr8
887	ABCD3	0.385311	1.04551e-07	0	8.21202	6.83611	8.3551	7.87737	8.48406	8.30566	7.93597	8.46777	7.48492	8.60086	8.04776	8.21565	6.9365	7.23655	6.84471	7.03797	6.87302	6.49958	6.78104	6.33748	6.79538	6.82388	328.746	239.285	355.88	319.217	244.718	353.389	176.505	393.98	260.966	295.129	120.57	150.551	112.889	130.808	115.263	90.1846	108.025	80.5184	108.15	111.318	424487	#87CEEB,black	chr8
888	ELOVL1	0.70885	0.0769217	0.155528	6.21315	5.7167	5.88967	5.22125	5.66187	6.60861	6.69002	6.31794	5.94228	6.1883	6.79935	6.09318	4.87633	5.69902	5.39817	5.68988	6.91492	6.27126	5.36708	5.4358	5.09242	5.096	58.702	37.1193	49.4617	97.7435	102.596	78.8567	59.9356	73.1744	109.283	67.0095	28.151	51.2035	40.7887	50.7743	118.71	76.8272	39.9173	42.6304	32.528	32.9094	424564	#E0FFFF,black	chr8
889	RNF220	1.01042	0.897759	0.956942	3.52198	3.53693	3.48606	3.7817	3.2326	3.64628	3.53354	3.2411	3.45332	3.42363	3.59025	3.72596	4.15045	3.65548	3.5554	3.38129	3.5002	3.44607	3.35444	3.16313	3.68679	3.21055	10.2781	13.0289	8.37051	11.6599	10.6162	8.46388	9.86098	9.90351	10.9326	12.1852	16.6389	11.6583	10.6578	9.44908	10.2304	9.97661	9.14584	8.02504	11.6733	8.18286	424580		chr8
890	PSMD1	0.709552	6.64514e-06	0	7.0939	6.59888	6.81101	6.91602	6.84423	7.19687	7.14421	7.18825	6.97879	7.29447	7.13045	7.32997	6.66199	6.68311	6.64094	6.44262	6.57521	6.60372	6.90299	6.43635	6.58424	6.3865	112.073	122.396	113.521	147.473	140.934	144.984	123.988	158.695	137.715	159.277	99.5098	102.264	97.8926	86.2406	93.5817	97.0052	117.649	86.2963	93.2982	81.9469	424926	#E0FFFF,black	chr9
891	FXR1	0.891898	0.0164105	0.0448462	5.28395	5.1189	5.37603	5.36346	5.16204	5.43248	5.1262	5.35971	5.16482	5.2766	5.29331	5.25118	5.2798	5.34986	5.25517	4.91178	5.11588	5.28149	5.09559	4.90789	4.91104	4.98628	40.8143	41.0489	34.6876	42.6935	34.0415	40.1011	34.5527	38.4214	37.8297	36.942	37.5647	39.9786	36.8512	29.1905	33.4007	38.188	32.9031	29.2575	28.5751	30.4307	424968		chr9
892	SEC62	0.690883	3.88128e-06	0	5.52982	4.99633	5.45606	5.63753	5.77485	5.46966	5.43517	5.60947	5.28736	5.38463	5.37944	5.77371	5.08245	5.0319	5.11891	4.65507	4.74928	4.80327	5.22073	4.89683	5.15271	5.13644	43.2	49.8448	53.576	43.8353	42.4099	47.8695	37.7043	41.4876	40.2178	53.5035	32.6329	31.8745	33.4383	24.2699	25.6795	27.1338	35.9751	29.0271	33.9692	33.8782	424993	#E0FFFF,black	chr9
893	GINS1	1.79111	0.00231391	0.00814867	0.478057	1.31891	0.132821	0.875444	0.177675	0.166471	0.189973	0.425611	1.19928	0.340622	0.162989	0.658329	0.864724	0.221179	1.06842	1.75948	0.877976	1.81156	1.19343	2.03225	1.29415	1.2019	0.0988807	0.855644	0.129781	0.126871	0.142095	0.343728	1.28482	0.275447	0.115871	0.575238	0.813867	0.167786	1.08683	2.39133	0.829979	2.52505	1.2762	3.10819	1.42906	1.28967	425297	#FFA07A,black	chr3
894	MAEA	1.09382	0.0526686	0.115963	4.1418	4.27118	4.24743	4.2053	4.09643	4.22586	4.16716	4.07916	4.05609	4.212	4.02537	4.08308	4.0135	4.44555	4.57452	4.30265	4.21421	4.2314	4.36167	4.22072	4.03153	4.22375	18.1211	17.8325	16.0518	17.9267	17.0238	15.9184	15.4891	17.84	15.1271	15.8858	15.0345	20.8912	22.6223	18.7907	17.4176	17.9218	19.3903	17.7876	15.0825	17.5317	426024		chr4
895	ARL6IP5	1.24721	0.00061406	0.00460704	4.22788	4.54659	4.53055	4.4435	4.34837	4.01843	4.0743	4.16237	4.34682	4.11405	4.26565	3.83616	4.32167	4.50501	4.65428	4.66518	4.74118	4.48178	4.42842	4.68458	4.38906	4.53335	22.2676	21.2156	19.3051	15.3953	15.901	16.9231	19.1698	16.6074	18.0488	13.2286	18.8525	21.8135	23.9627	24.4447	25.5384	21.5087	20.3541	24.9121	19.605	21.967	426074		chr12
896	UTP15	1.14397	0.0975403	0.18699	3.60886	3.80291	4.08237	3.67095	3.50081	3.60571	3.27235	3.55956	3.565	3.77553	3.50992	3.38672	3.7248	4.17372	3.84855	3.93464	4.14788	3.52371	3.77013	3.65526	3.40699	3.64679	16.0501	11.9979	10.2848	11.3114	8.69338	10.8015	10.7339	12.9162	10.2842	9.42116	12.1291	17.1291	13.2838	14.3337	16.5951	10.5847	12.5339	11.6937	9.43432	11.4251	426152		chrZ
897	SNX2	1.12967	0.067216	0.140049	5.48326	5.65917	5.7601	5.3696	5.73641	5.3174	5.37522	5.66	5.41498	5.60285	5.45195	4.97721	5.82879	5.89586	5.69194	5.78325	5.47646	5.63609	5.591	5.76468	5.26185	5.55445	53.5708	41.2384	52.1393	39.3497	40.6445	49.6117	41.2813	48.4302	42.3391	30.3776	55.421	58.8311	50.2321	54.234	43.1667	49.1094	46.7925	53.7958	36.713	45.5993	426797		chrZ
898	F2RL1	1.64523	0.000545625	0.00460704	3.89215	4.61044	3.39619	3.83004	4.27345	4.02904	3.73899	3.91128	3.62368	3.90562	4.20235	3.80125	4.87173	4.58965	4.40385	4.32128	4.07798	4.47913	4.47937	4.56057	4.54673	5.36784	9.60115	13.5242	18.2778	15.5152	12.3962	14.0601	11.2168	14.2389	17.2318	12.8886	28.0715	23.191	19.9848	19.0482	15.7567	21.4664	21.1231	22.7773	21.9887	39.9648	427213	#FFA07A,black	chrZ
899	GNRHR	1.00813	0.442486	0.580018	0.0100119	0.021691	0	0.0970246	1.33086e-05	0	0	0	3.66762e-05	0	4.04081e-05	1.55244e-05	0.0757654	0	0.0610007	0	3.26311e-05	0.0762282	3.46864e-05	0	6.96904e-05	3.44438e-05	0	0.0717834	0	0	0	0	0	0	0	0	0.0532824	0	0.0425243	0	0	0.0549181	0	0	0	0	427517		chr10
900	EDAR	0.935045	0.278811	0.417458	0.134344	0.0374514	0.0967373	0	7.28028e-05	0	0.138428	0	0.711883	0	0.223829	8.49243e-05	0.000164634	0	0.073411	0.0642	0.13652	0.0913883	0.00018975	0	0.000381248	0.000188423	0.0701713	0	0	0	0.101202	0	0.633786	0	0.16581	0	0	0	0.0513145	0.0457735	0.0980733	0.0662594	0	0	0	0	428015		chr1
901	FOXL2	0.988385	0.518227	0.656249	0.0344197	0.0175653	0	0	0.158089	0	0.170612	0	5.95832e-05	0	6.5646e-05	2.52205e-05	4.88918e-05	0	5.95191e-05	0	0.0868203	0	0.0844428	0	0.000113217	5.59564e-05	0	0	0.115326	0	0.126057	0	0	0	0	0	0	0	0	0	0.0612488	0	0.059467	0	0	0	503512		chr9
902	GABPB1	0.78445	0.00168923	0.00814867	4.38953	4.03928	4.10934	4.33824	4.59516	4.57331	4.00076	4.46073	4.31468	4.54348	4.08357	4.6964	4.30016	3.90858	4.13846	3.87063	3.89381	4.03035	4.02588	3.89573	3.99891	4.25488	16.3764	19.6492	23.0947	23.0783	15.0607	21.0405	18.7272	22.7032	15.7911	24.833	18.5602	14.089	16.4583	13.6699	13.7484	15.4613	15.1548	13.9995	14.7224	17.936	415453	#E0FFFF,black	chr10
903	SURF1	0.934447	0.293702	0.434329	4.08629	3.98847	3.9602	3.59467	4.35598	4.19343	4.21266	4.15115	3.88957	4.14407	3.96076	4.25263	3.84831	3.81861	3.64813	3.94458	3.79165	4.11373	4.17539	4.09009	4.26247	4.07272	14.669	11.3356	19.4141	17.5037	17.6006	16.7839	13.6924	16.9706	14.4222	17.9928	13.3004	13.1762	11.4275	14.4409	12.7411	16.4387	16.9214	16.1602	17.8805	15.6908	417157		chr17
904	TIPIN	1.20106	0.0060014	0.0202622	3.27939	3.5437	3.24858	3.28313	2.9462	3.3824	3.412	3.46059	3.27542	3.16708	3.27058	3.28566	3.10378	3.55362	3.76951	3.80259	3.46701	3.71508	3.60021	3.61635	3.23137	3.42123	8.56627	8.93158	6.68327	9.54364	9.67744	10.0188	8.60128	8.12707	8.56089	8.71699	7.53689	10.795	12.5253	12.9916	9.97579	12.2245	11.0323	11.3534	8.24152	9.62839	415548		chr10
905	CSNK2A2	0.699857	0.000180285	0	4.85192	4.33705	4.73282	4.44304	5.04323	4.8901	4.98126	4.92736	4.5107	4.92085	4.8433	5.08778	4.63603	4.23339	4.10251	4.01582	4.1046	4.04038	4.35745	4.4763	4.86876	4.28149	25.7709	21.214	31.8689	28.9963	30.6898	29.4575	21.5947	29.7969	27.4294	32.8819	23.6852	17.9001	16.0252	15.2239	16.0666	15.5787	19.3268	21.4317	27.7325	18.285	415626	#E0FFFF,black	chr11
906	MGAT3	1.04751	0.594907	0.724736	2.78321	2.85018	2.75491	3.00976	2.57211	2.87252	2.70045	2.67419	3.32486	2.63946	2.73729	2.3107	2.79632	2.80583	2.76976	2.97034	2.94104	2.49957	2.42917	3.14798	3.2661	2.65701	5.79181	7.20696	4.92937	6.40036	5.51945	5.38837	8.94264	5.3264	5.60947	3.94413	5.90123	6.0228	5.7656	6.85754	6.62558	4.69387	4.34458	7.92518	8.47851	5.25972	418013		chr1
907	TMEM131	0.502543	0.00022986	0	5.65452	4.66184	5.54744	5.08918	6.22067	5.24636	5.59994	5.68114	4.73663	6.00331	5.38918	6.28245	4.65903	4.65651	4.42658	4.49858	4.40455	4.69335	4.65546	4.77879	4.77303	4.97711	46.0892	33.7729	73.3391	37.407	47.6615	50.3582	25.4205	64.2262	40.4978	76.551	24.0774	24.3434	20.3102	21.6723	20.0081	25.0701	23.987	26.6683	25.8753	30.2311	418689	#B0E0E6,black	chr1
908	HES5	0.993663	0.867703	0.935701	0.168652	0.159481	0	0.137118	0.15158	0.398349	0	0.368035	0.117849	0.154885	0.137577	0.166701	0.207373	0.276651	0.168771	0.284062	0.161415	0.108255	0.0810501	0	0.000734898	0.270904	0	0.103282	0.110211	0.321887	0	0.290896	0.0837585	0.116387	0.0984152	0.121779	0.153008	0.21263	0.122414	0.21839	0.116922	0.0790185	0.0567556	0	0	0.204423	419392		chr21
909	PIK3CD	1.62771	7.64033e-05	0	3.1651	3.86794	3.13617	3.40551	2.83679	3.35745	3.16612	2.95802	3.74778	2.84435	2.94918	2.96937	3.36901	3.5588	4.10777	3.89835	4.23001	3.55749	3.86769	3.89249	4.20499	3.73394	7.85025	9.81278	6.12179	9.36461	8.00496	6.77786	12.3212	6.30064	6.64963	6.80331	9.25964	10.8382	16.0989	13.9522	17.6283	10.8578	13.4829	13.9598	17.1553	12.2007	419444	#FFA07A,black	chr21
910	MAGI3	0.990099	0.832615	0.912232	3.14254	3.12819	3.19006	3.11968	3.04221	3.40343	3.03474	3.05322	2.96703	3.02875	3.11816	3.39397	3.18332	2.93198	3.03058	3.03537	3.10273	3.04837	3.40746	3.06231	3.18913	3.23272	8.18423	7.86338	7.21286	9.69448	7.22012	7.30805	6.75469	7.28925	7.60437	9.476	8.02297	6.66576	7.10419	7.22075	7.52772	7.33042	9.52959	7.41352	7.97927	8.32834	419877		chr26
911	TMEM18	1.32182	0.00464111	0.0173888	2.79207	3.19459	2.60634	3.19545	2.93579	3.11146	2.56083	2.14987	3.10988	2.93465	2.59041	2.34415	3.03824	3.05098	3.64345	2.89626	3.22832	2.97	3.22946	3.13402	3.3244	3.28182	5.12847	8.33762	6.62916	7.73483	4.91868	3.4419	7.56349	6.76434	4.96793	4.05968	7.16032	7.32407	11.3984	6.46489	8.30487	6.88926	8.30802	7.84101	8.86554	8.65276	421911	#FFE4B3,black	chr3
912	MTMR8	1.05196	0.0949669	0.182734	3.7713	3.84437	3.7797	3.79114	3.89323	3.81187	3.80675	3.7524	3.84165	3.64083	3.75178	3.62195	3.87292	3.88278	3.97884	3.70082	3.69048	3.75457	3.98113	3.83842	3.83257	3.87921	12.8252	13.1283	13.8126	13.2028	13.0388	12.4893	13.2144	11.6785	12.3439	11.2667	13.5484	13.8195	14.6332	12.0401	11.8119	12.595	14.6652	13.4122	13.0161	13.5971	422312		chr4
913	LARP4	0.709634	2.42091e-08	0	6.09167	5.59682	6.19219	6.14611	6.16186	6.00748	6.01443	6.11919	5.9359	6.18485	5.8885	6.22403	5.83392	5.579	5.5365	5.55043	5.46015	5.48947	5.68581	5.69098	5.5369	5.56464	72.6274	71.3499	70.365	64.0979	63.8601	68.5796	59.6681	72.9938	57.6526	73.4673	55.6191	47.036	44.9954	46.0037	42.6675	44.27	50.0361	51.0702	44.6318	45.927	426876	#E0FFFF,black	chr33
914	SNRNP200	1.0548	0.475451	0.612789	4.94425	5.02122	4.79515	4.88274	4.83045	4.90625	5.16692	5.09267	5.03506	4.81626	4.8107	5.04845	5.05391	4.75271	4.80941	4.74009	4.8448	4.88992	5.08586	5.12292	5.62976	5.04843	26.9558	29.1334	27.3597	29.3398	35.0437	33.1557	31.4962	27.6523	26.7895	31.9685	31.9766	26.0896	26.7904	25.8029	27.5085	28.8728	32.6775	34.1175	47.6899	31.8168	503574		chr22
915	EXOSC10	0.918886	0.134464	0.238441	4.46919	4.34715	4.43486	4.28846	4.48738	4.34489	4.41571	4.58701	3.99151	4.68617	4.5708	4.74302	4.4261	4.47388	4.28652	4.41938	4.55414	4.15638	4.31161	4.23113	4.24436	4.32049	20.7749	18.954	21.3592	19.5567	20.413	23.0568	14.7653	25.1708	22.5375	25.6803	20.3431	21.3266	18.3439	20.4592	22.3105	16.9649	18.6926	17.9254	17.6372	18.8155	419454		chr21
916	TSC22D1	0.812422	0.0240656	0.0616635	3.54349	3.2438	3.47817	3.45442	3.86731	3.55672	3.48788	3.56925	3.54951	3.17918	3.40171	3.77701	3.74373	2.80112	2.71865	2.99513	2.84333	3.238	3.33761	3.26905	3.63895	3.45789	10.2156	10.1816	13.5506	10.8966	10.2539	10.8807	10.6115	8.20363	9.47137	12.6608	12.3055	6.00214	5.5261	6.99533	6.12214	8.50213	9.02922	8.71138	11.2622	9.90226	396005		chr1
917	FGF8	1	1	1	0	0	0	0	0	0	0	0	0	0	0	0	0	0	0	0	0	0	0	0	0	0	0	0	0	0	0	0	0	0	0	0	0	0	0	0	0	0	0	0	0	0	396313		chr6
918	MYEF2	0.842303	0.00280475	0.0114382	3.35803	3.11044	3.19106	3.25595	3.55348	3.45758	3.54805	3.35811	3.26759	3.13195	3.23298	3.50742	3.35301	3.05977	3.18261	3.10493	2.98149	2.85839	2.94056	3.01044	3.29585	3.23564	8.19137	8.74261	10.7062	10.1048	10.7324	9.26307	8.55094	7.90501	8.31649	10.3327	9.14886	7.37604	8.00437	7.62703	6.83929	6.30367	6.6163	7.11725	8.66745	8.34634	415432		chr10
919	SPPL2A	0.899076	0.013023	0.037895	6.09864	5.94515	6.19406	5.98309	6.24207	5.95063	6.00974	6.14114	5.93668	6.37024	6.00448	6.0894	5.76164	5.92765	5.9801	5.98662	5.88077	5.93799	5.98941	6.02251	5.86578	6.07435	72.725	63.6267	74.4448	61.5858	63.6502	69.6467	59.6988	83.1426	62.5615	66.8313	52.8508	60.1673	61.5546	62.597	57.45	60.7764	61.99	64.5221	56.3159	65.8144	415450		chr10
920	ASB7	1.02776	0.507068	0.645245	3.03568	3.07517	3.07541	3.00576	2.9132	3.03494	2.98056	3.01416	2.99932	3.20667	2.8538	3.23012	3.12768	3.23351	3.25828	2.95149	2.91412	3.07339	3.17938	3.11848	2.81954	3.01273	7.48232	7.18959	6.51044	7.28448	6.91697	7.08606	6.93098	8.3745	6.16358	8.35137	7.68206	8.44668	8.49139	6.75629	6.4827	7.47548	7.98985	7.74675	5.94925	7.00906	415518		chr10
921	EIF3J	1.08103	0.190837	0.311042	5.92574	6.03815	6.01491	5.99361	5.91474	5.99457	5.93685	5.87311	5.73374	5.87702	5.9943	5.90251	6.01025	6.48421	6.18854	5.88196	6.01129	6.07194	6.17405	5.68084	5.95656	5.75164	64.1159	64.0981	59.1297	63.5202	60.4649	57.6688	51.7335	58.7821	62.115	58.5894	62.9797	88.9597	71.2798	58.1469	62.9857	66.7857	70.5918	50.7065	60.0399	52.4213	415573		chr10
922	CTDSPL2	1.02309	0.677004	0.791252	3.40308	3.43601	3.35013	3.36331	3.58375	3.38894	3.47771	3.43765	3.29705	3.35568	3.14454	3.57875	3.2629	3.2715	3.52325	3.20649	3.1256	3.44628	3.5999	3.5057	3.49203	3.79515	9.26363	9.49853	10.9537	9.59155	10.1749	9.84502	8.74638	9.40047	7.76064	10.9064	8.53278	8.70053	10.4019	8.25662	7.66191	9.97734	11.0297	10.4418	10.0735	12.7747	415574		chr10
923	FHOD1	0.819986	0.0508262	0.112547	2.20101	1.91468	2.02515	2.09999	1.73359	2.56744	2.05178	1.9356	2.58479	2.2134	2.36597	2.20352	2.36024	1.89637	1.5678	1.95424	1.86494	1.70919	1.72353	1.63683	2.48412	1.62598	3.09291	3.36065	2.31682	4.98221	3.15722	2.82834	4.95754	3.70051	4.11496	3.59215	4.10486	2.73727	1.94312	2.88427	2.61921	2.28977	2.27988	2.12959	4.52065	2.06558	415672		chr11
924	COG4	0.904695	0.0485916	0.109034	4.44158	4.29708	4.64021	4.32713	4.31348	4.40246	4.56139	4.26665	4.51183	4.39315	4.46111	4.49463	4.18646	4.52946	4.47326	4.3539	4.51185	4.27382	4.26542	4.25455	4.00333	4.0098	24.1044	19.4948	18.8199	20.3927	22.6877	18.2665	21.615	20.3623	20.814	21.4601	17.0762	22.2032	21.0185	19.5069	21.6372	18.4878	18.0723	18.2347	14.7684	14.9755	415681		chr11
925	WDR59	0.789078	0.00049253	0	2.86225	2.52049	2.74699	2.6354	2.65197	3.02939	3.09156	2.66756	3.10021	2.95982	2.89221	2.74007	2.65847	2.47636	2.32224	2.5089	2.5498	2.30599	2.34733	2.54625	2.8222	2.58575	5.75389	5.33132	5.26725	7.24813	7.54865	5.35897	7.5094	6.89538	6.36041	5.6588	5.27282	4.58886	3.96114	4.70671	4.81429	3.97861	4.05038	4.88186	5.96761	4.9587	415688	#E0FFFF,black	chr11
926	BBS2	0.909954	0.532608	0.670221	4.11768	3.98155	4.36184	4.64979	3.61099	3.91535	4.14239	3.52414	3.95779	4.39822	4.3014	3.91847	4.48951	3.75993	3.5966	3.77704	4.98382	3.54697	3.74248	3.67439	4.01923	3.38568	19.6972	24.615	11.1795	14.2615	16.7165	10.5156	14.404	20.4298	18.5313	14.0653	21.3064	12.6113	10.9912	12.7482	30.4066	10.7751	12.2739	11.8656	14.9488	9.36514	415694		chr11
927	LSM14A	0.924329	0.101793	0.193128	5.28311	5.16958	5.31763	5.12825	5.47133	5.19511	5.17168	5.31512	5.21998	5.07789	5.3135	5.55018	5.21335	4.98753	5.2121	5.02802	5.0715	5.13475	5.21707	5.07937	5.23929	5.45475	39.1559	34.7268	43.2212	36.0669	35.1639	38.8502	35.9384	33.3516	38.3768	45.6805	35.8284	30.8787	35.7375	31.7236	32.3581	34.3988	35.8818	33.0759	36.1343	42.4912	415781		chr11
928	ADAT1	0.687424	0.000941348	0.00460704	3.53408	2.99335	3.26338	3.27868	3.39011	3.49488	3.34637	3.47705	3.37804	3.56635	3.60092	4.25511	3.27238	2.98907	2.79093	2.94362	2.97628	2.81154	2.89365	3.12637	2.93188	3.12621	8.66397	8.89822	9.45254	10.3962	9.20223	10.1451	9.31078	11.0312	11.0242	18.0305	8.59658	6.97574	5.86225	6.71469	6.81072	6.07067	6.37221	7.79648	6.50922	7.66293	415886	#E0FFFF,black	chr11
929	RBM5	0.802064	0.000636107	0.00460704	6.29595	5.97774	6.22299	6.25216	6.13852	6.14493	6.33396	6.44452	6.265	6.31256	6.26029	6.53581	6.38345	6.16764	5.73245	5.70521	5.83236	5.87922	5.87142	5.90044	6.1148	6.04606	74.219	76.8766	69.2184	70.6091	79.9413	86.1802	75.2113	79.8488	74.8926	91.4308	81.8681	71.2375	51.6852	51.3277	55.5201	58.3117	57.0417	59.2078	67.1142	64.5153	415947		chr12
930	DENND6A	0.651486	0.000267303	0	3.9975	3.3793	3.76309	3.82462	4.45851	4.12202	3.96533	4.22581	3.77176	3.78832	3.56714	4.24186	3.24004	2.86525	3.15692	3.41151	2.98697	3.43866	3.34668	3.50974	3.61922	3.92029	12.6663	13.4575	20.9198	16.6053	14.6692	17.7279	12.5428	13.0403	10.7409	17.8533	8.38101	6.3213	7.84178	9.67072	6.86637	9.92181	9.09002	10.4763	11.0893	14.0198	416006	#B0E0E6,black	chr12
931	QARS	1.0143	0.813737	0.900187	4.12894	4.14943	4.19573	4.29738	3.5636	3.99983	4.30397	4.27383	4.17065	4.24198	4.21446	3.86374	4.04349	4.32055	4.04966	4.10756	4.438	4.21183	4.20575	3.82933	4.13104	4.07013	17.4476	19.0706	10.7857	15.1825	18.8162	18.3623	16.853	18.2338	17.3874	13.504	15.372	19.0742	15.4165	16.2877	20.5098	17.6664	17.3016	13.3244	16.2332	15.6599	416057		chr12
932	KIF20A	1.36187	0.0269282	0.0675843	3.30633	3.75191	2.68307	2.66791	3.96152	3.36164	2.99316	3.51796	3.17866	3.35042	3.35079	3.5129	3.87577	2.90259	3.3952	3.85202	3.43477	3.54286	3.82833	4.09017	3.65728	4.41147	5.46553	5.48829	14.532	9.39463	6.98772	10.4659	7.97719	9.3648	9.10658	10.3745	13.5797	6.51269	9.43188	13.4797	9.7321	10.7381	13.0931	16.1555	11.4161	20.1179	416220	#FFE4B3,black	chr13
933	MFAP3	1.04865	0.124179	0.22394	4.23598	4.30451	4.47263	4.32675	4.07023	4.14737	4.3374	4.24164	4.17481	4.24098	4.14832	4.15457	4.29655	4.3823	4.38709	4.24412	4.32511	4.24024	4.34608	4.27993	4.21188	4.32063	21.351	19.4867	15.7447	16.9258	19.2812	17.9353	16.9033	18.2233	16.5617	16.7435	18.5108	19.9528	19.7426	18.0042	18.889	18.0387	19.1704	18.575	17.2245	18.8188	416261		chr13
934	TCOF1	0.958815	0.411961	0.548962	3.89638	3.83571	3.83697	3.98681	3.78415	3.878	4.06908	3.87585	3.84904	3.69849	3.79163	4.13594	3.98353	4.16593	3.90852	3.69769	3.98141	3.7747	3.77438	3.61594	3.689	3.66616	13.3853	15.1799	12.7336	13.8694	15.838	13.6944	13.2868	12.196	12.7171	16.5177	14.7075	17.0327	13.8886	12.012	14.6751	12.7864	12.5723	11.3537	11.6864	11.5918	416276		chr13
935	FBXL18	0.628101	0.000135358	0	3.64131	2.97038	3.82498	3.1396	3.49628	3.47828	3.58842	3.34535	3.55389	3.7231	4.118	3.8933	3.45654	2.93246	2.72322	2.69363	2.86158	2.65225	2.50007	3.05716	3.18575	3.32986	13.2615	7.99074	10.2507	10.2667	11.0657	9.17287	10.6475	12.412	16.2098	13.8082	9.90331	6.66915	5.54712	5.48758	6.21316	5.33206	4.6111	7.38503	7.95468	8.97646	416484	#B0E0E6,black	chr14
936	MAP2K3	0.908435	0.175691	0.292028	3.20804	3.06949	3.00012	3.56388	3.36665	3.38391	3.41016	3.02065	3.24892	2.96718	2.92283	3.03087	3.35547	2.96832	2.71951	3.12941	2.98853	3.07994	2.94428	2.94716	3.38338	3.05524	7.05177	11.0544	9.28442	9.55098	9.66274	7.12256	8.42901	6.94333	6.51417	7.14446	9.16705	6.86127	5.53153	7.77434	6.87835	7.5147	6.63673	6.76843	9.27475	7.248	416496		chr14
937	EPN2	1.06087	0.254335	0.389783	4.81725	4.9025	4.65672	4.68243	4.86723	4.65734	4.81067	4.91065	4.74553	4.72158	4.81445	5.2139	4.82925	4.90899	4.69417	4.90065	5.18424	4.77919	4.95266	4.9108	5.0146	4.79014	24.3976	25.2266	28.0925	24.5319	27.1572	29.1072	25.5873	25.831	26.8633	35.9759	27.2213	29.1878	24.6574	28.9573	35.0743	26.6652	29.708	29.3156	30.7843	26.4374	416524		chr14
938	HAGH	1.01772	0.863643	0.933901	6.59242	6.61776	5.97107	5.97987	6.21232	6.60661	6.89156	6.8519	6.29168	7.01348	6.8736	6.76134	6.0416	6.59368	6.24746	6.7128	6.4813	6.87195	7.009	6.6412	6.56702	6.76617	62.1715	63.4948	72.9026	97.6202	118.132	114.625	76.629	130.429	115.095	107.068	64.3803	96.0562	74.2863	104.207	87.6234	117.026	126.7	99.6114	92.184	106.923	416537		chr14
939	TASP1	0.820863	0.00223607	0.00814867	2.69805	2.41326	2.95677	2.66382	2.60769	2.62227	2.6376	2.50822	2.91929	2.91501	2.6072	2.44005	2.49007	2.30727	2.413	2.23624	2.14284	2.32937	2.51907	2.37587	2.71642	2.51742	6.80931	5.45429	5.07817	5.21998	5.24081	4.69396	6.50737	6.65149	5.04144	4.40872	4.58229	3.97042	4.28438	3.72382	3.38536	4.05915	4.69011	4.22609	5.47679	4.68391	416741		chr3
940	IFT140	1.01828	0.885481	0.948447	2.02245	2.04857	1.70633	1.54965	1.3828	1.55883	2.01815	1.65488	2.20631	2.24056	2.63456	2.61643	1.53708	1.56456	1.71815	2.4124	2.39965	2.08576	1.93784	2.35978	2.11943	2.02319	2.28141	1.97802	1.60095	1.97414	3.06139	2.15143	3.58239	3.7893	5.16275	5.1144	1.88497	1.96937	2.26658	4.3358	4.24397	3.27051	2.80546	4.16453	3.28686	3.03766	416758		chr14
941	GNB1L	1.1695	0.0253289	0.0637982	2.40805	2.63394	2.38125	2.48169	2.26517	2.72967	2.40357	2.28624	2.41129	2.24253	2.4201	2.39706	2.80925	3.12034	2.63489	2.34868	2.5636	2.41657	2.66862	2.44517	2.55576	2.61523	4.24112	4.68907	3.79352	5.69987	4.30637	3.88193	4.27836	3.80262	4.30648	4.25	5.96561	7.73099	5.16382	4.10656	4.87142	4.37398	5.31228	4.48289	4.79411	5.08312	416781		chr15
942	TPST2	0.748892	0.000974976	0.00460704	4.57388	4.15671	4.39226	4.68807	4.30284	4.80632	4.74979	4.48361	4.42694	4.91665	4.42349	4.4074	4.35705	4.52402	4.24534	4.46434	3.82226	3.81603	3.89436	4.09083	4.09615	4.05097	20.1413	25.3156	18.6743	27.3001	25.9916	21.393	20.3222	29.7004	20.2523	20.1421	19.3457	22.1159	17.7997	21.1383	13.0336	13.1904	13.7456	16.1719	15.8169	15.438	416910	#E0FFFF,black	chr15
943	zbtb34	0.872447	0.0367611	0.0865042	3.16688	2.97002	3.13523	3.12942	3.3598	3.40565	3.12044	3.04762	3.11561	2.9814	3.01669	3.2908	3.21978	3.07077	2.99807	2.64198	2.61695	2.83599	2.82482	2.92797	3.01106	3.37471	7.84142	7.92192	9.23597	9.70997	7.72291	7.27581	7.59695	7.02085	7.02024	8.75312	8.25454	7.43935	6.92401	5.25893	5.08911	6.19016	6.03002	6.66532	6.93662	9.29436	417090		chr17
944	RAB14	1.07815	0.0128961	0.037895	6.01334	6.12189	6.10912	6.08037	6.13192	5.91749	5.95176	6.02869	6.01975	5.93368	5.98773	5.95496	6.00674	6.17212	6.23239	6.00989	6.05832	5.96794	6.20736	6.19799	6.14554	6.19088	68.5102	68.1346	68.8981	60.1652	61.1037	64.3494	63.2966	61.1778	61.8268	60.7952	62.8231	71.4618	73.5095	63.6314	65.1051	62.0724	72.2629	72.9962	68.5834	71.4354	417119		chr17
945	PSMD5	1.14298	0.0241265	0.0616635	4.26643	4.45923	4.55789	4.30772	4.20329	4.33701	4.13694	4.35721	4.35084	4.23099	4.12969	3.97149	4.23031	4.72106	4.7012	4.34978	4.57591	4.55896	4.44904	4.28885	4.26935	4.34542	22.7124	19.221	17.3624	19.4441	16.6509	19.5146	19.2265	18.0925	16.3353	14.6282	17.6342	25.498	24.7887	19.4485	22.6655	22.7449	20.662	18.6973	17.9638	19.1614	417125		chr17
946	EXOSC2	1.22325	0.0864244	0.169333	4.58753	4.87825	4.75501	4.81545	4.39819	4.53931	4.88679	4.67995	4.49511	4.35159	4.39209	4.44285	4.64681	5.59123	5.15307	4.95909	4.96884	5.06831	4.72788	4.6611	4.13139	4.31926	26.1868	27.7546	20.0174	22.5256	28.6821	24.6579	21.3506	19.7625	19.7908	20.6666	23.8692	47.4355	34.2708	30.1952	30.0713	32.8009	25.2779	24.4975	16.2279	18.7958	417182		chr17
947	ODF2	0.965548	0.706206	0.814313	2.51681	2.46623	2.10119	2.40386	2.43287	2.49478	2.85632	2.31764	2.75822	2.39877	2.54539	2.70241	2.29361	1.83756	2.26163	2.79993	2.46961	2.31876	2.10084	2.98833	2.39226	2.81158	3.31649	4.39008	4.38458	4.69355	6.26193	3.98933	5.7145	4.35095	4.78855	5.48799	3.87171	2.58924	3.75824	5.98131	4.50113	4.02166	3.25799	6.9876	4.17319	5.97085	417213		chr17
948	GTF2H4	1.21886	0.0805106	0.161874	2.30071	2.58624	2.1249	2.47085	2.31966	2.22106	2.58045	2.35883	2.72982	1.97496	2.15717	1.8375	2.25584	1.75003	2.43326	2.36836	2.50796	2.56973	2.52323	2.93578	3.14217	2.90584	3.38781	4.64515	3.97823	3.70986	4.99815	4.13379	5.58396	2.98939	3.42249	2.5621	3.746	2.37787	4.36001	4.17651	4.64972	4.97508	4.70742	6.70164	7.70584	6.44224	417256		chr17
949	TBCD	1.30109	0.000429293	0	3.30128	3.68101	3.36696	3.11939	3.32705	3.15989	3.23793	3.23314	3.43181	3.09393	3.56216	3.4087	3.21259	3.33547	3.54284	3.77276	3.80769	3.70137	3.74676	3.90692	3.73221	3.89216	9.38457	7.86871	9.00466	8.03845	8.46432	8.41182	9.70041	7.67745	10.7027	9.58189	8.20539	9.14064	10.557	12.7056	12.8998	12.1003	12.3185	14.1094	12.0796	13.7322	417334	#FFE4B3,black	chr18
950	EXOC7	0.87537	0.0913213	0.176683	4.64673	4.45469	4.4448	4.53328	4.39876	4.55203	4.89918	4.4457	4.55363	4.70857	4.78233	5.01036	4.6258	4.74636	4.22675	4.09777	4.88614	4.53452	4.43736	4.23705	4.28636	4.25702	20.9266	22.6451	20.0264	22.7313	28.937	20.8124	22.278	25.5837	26.2535	31.1119	23.5113	25.9681	17.5574	16.1719	28.3421	22.348	20.4854	18.0043	18.1855	17.9611	417361		chr18
951	SCPEP1	1.46061	2.32489e-05	0	5.61865	6.16522	5.65056	5.62047	5.73906	5.50637	5.55209	5.67639	6.13722	5.31586	5.49863	5.30584	5.82331	5.91357	6.27398	6.35569	6.14662	5.94261	6.29801	6.22017	6.34595	6.22007	49.5842	49.2652	52.2355	44.9996	46.0768	50.1903	68.7536	39.5213	43.7612	38.4044	55.2038	59.5726	75.6915	81.1358	69.2798	60.9734	77.0169	74.1406	78.9603	72.9178	417403	#FFE4B3,black	chr18
952	PRKCA	0.926935	0.149794	0.261328	4.03875	3.92929	4.03713	3.92762	4.22381	3.84874	4.04869	3.97337	4.09375	3.96166	4.00652	4.22073	4.33427	3.85737	3.79194	3.92063	3.86169	3.97466	3.94916	3.75725	3.65734	4.07402	15.5264	14.5331	17.627	13.5725	15.6023	14.7221	15.9277	14.8367	14.92	17.5776	19.0308	13.5618	12.7312	14.1865	13.4254	14.8363	14.3199	12.6254	11.4089	15.7064	417430		chr18
953	NCBP3	0.909575	0.00887268	0.0280588	3.29329	3.15655	3.17178	3.13195	3.41537	3.41238	3.23636	3.21736	3.2207	3.40901	3.2862	3.39442	3.12583	3.18279	3.28674	3.22	3.20644	2.98795	3.04349	3.08637	3.12213	3.27406	8.06928	7.94093	9.63741	9.76235	8.45312	8.30915	8.24542	9.78807	8.66699	9.47885	7.66969	8.12133	8.67884	8.34316	8.16288	6.98951	7.17993	7.55562	7.56985	8.5988	417552		chr19
954	VPS53	0.988349	0.720788	0.826559	3.64877	3.63186	3.56252	3.47368	3.47555	3.59131	3.84116	3.58913	3.74772	3.70645	3.65491	3.79452	3.69954	3.61402	3.55349	3.53297	3.66712	3.51323	3.67372	3.6997	3.70505	3.64333	10.8925	10.3371	10.0891	11.1884	13.3769	11.0458	12.3197	12.2648	11.4786	12.8265	11.9017	11.3004	10.6413	10.6076	11.6075	10.5003	11.6593	12.09	11.8326	11.396	417622		chr19
955	TADA2A	1.45361	0.000449214	0	2.42842	2.96806	2.55341	2.37471	2.16978	2.21931	2.46475	2.65376	2.29272	2.56942	2.21864	2.6586	2.37236	2.45283	2.86306	2.87648	3.31216	3.27684	3.05592	3.20586	2.80401	3.14156	4.9063	4.28621	3.48637	3.70636	4.53674	5.29843	3.86045	5.0256	3.61326	5.29305	4.14386	4.49855	6.21873	6.36242	8.86501	8.75517	7.25527	8.28932	5.87985	7.76087	417656	#FFE4B3,black	chr19
956	CNOT2	1.13171	0.0275731	0.0696254	4.37256	4.55107	4.66044	4.49318	4.02837	4.3279	4.4451	4.49219	4.28693	4.38298	4.25409	4.2615	4.47688	4.73421	4.73638	4.68065	4.52191	4.56969	4.54726	4.46284	4.14592	4.54754	24.4597	21.9951	15.2652	19.3168	20.8538	21.5266	18.3487	20.2142	17.8961	18.108	21.1075	25.7414	25.424	24.7193	21.7947	22.9232	22.1875	21.2222	16.4062	22.1933	417851		chr1
957	TBC1D15	1.1597	0.0321259	0.0774692	5.34101	5.55477	5.64819	5.69767	5.19178	5.25627	5.03441	4.96626	5.47746	5.3364	5.37418	5.2495	5.28503	5.80973	5.47013	5.34911	5.63052	5.42359	5.76969	5.60227	5.48525	5.62927	49.4972	52.0141	35.4302	37.6746	31.8825	30.2909	43.1545	40.0948	40.0658	36.8966	37.7025	55.363	42.931	39.881	48.1463	42.2462	53.0968	47.9613	43.0343	48.0818	417857		chr1
958	UBE2N	1.07278	0.0163219	0.0448462	3.93585	4.0372	4.07371	4.03622	3.93472	3.96191	3.81214	3.9259	3.93195	3.76926	3.90465	3.98187	3.91147	4.08601	4.08983	4.0828	4.07455	3.91077	4.10079	4.1063	3.93129	4.05746	15.9507	15.7463	14.2442	14.761	13.0919	14.2132	14.131	12.861	13.8342	14.7425	13.941	16.062	15.8818	15.993	15.7197	14.1505	16.0184	16.3535	14.0061	15.5156	417898		chr1
959	CNOT4	0.824888	0.0243433	0.0616635	2.9486	2.67087	2.74885	2.62327	3.32536	2.93036	3.04056	2.7506	2.79489	2.58748	3.08895	3.35793	3.04379	2.59137	2.65069	2.58508	2.47661	2.38993	2.55418	2.71235	2.77178	2.82045	5.76338	5.28047	8.99556	6.70283	7.25223	5.73579	5.88447	5.10272	7.43523	9.21906	7.19328	5.05296	5.22937	5.01637	4.52584	4.27737	4.82858	5.6	5.7262	6.01103	417936		chr1
960	FAM234B	0.659548	4.3991e-06	0	4.5017	3.90125	4.50438	4.05058	4.47674	4.67445	4.52788	4.77647	4.22245	4.54353	4.4074	4.68857	3.70562	4.13762	3.67933	3.95566	4.09429	3.95069	4.08789	3.69686	3.72289	3.87964	21.8478	15.9195	21.1957	24.8262	22.1432	26.4325	17.505	22.7041	20.0184	24.6932	11.9521	16.6847	11.698	14.5605	15.9478	14.5773	15.8645	12.0687	11.9827	13.5978	417963	#B0E0E6,black	chr1
961	ATF7IP	0.781395	0.000412649	0	4.1394	3.78353	4.02733	3.95589	4.54122	4.00315	3.99321	4.2771	3.99578	3.99799	4.20318	4.27989	3.8495	3.66657	3.89537	3.75627	3.53917	3.7011	3.62012	3.92568	3.91695	3.9041	15.4145	14.8398	22.2117	15.2176	14.976	18.406	14.816	15.24	17.2463	18.3555	13.3127	11.7582	13.7523	12.5515	10.5347	12.1017	11.1947	14.312	13.8578	13.8496	417966	#E0FFFF,black	chr1
962	POLDIP3	1.22242	5.88598e-05	0	4.13181	4.42155	4.34726	4.17567	3.89401	3.98276	4.29865	4.12349	4.20016	4.0216	4.11297	4.10171	4.34336	4.56003	4.57237	4.47291	4.49911	4.29785	4.46132	4.35818	4.23849	4.37272	19.4913	17.4518	13.8191	14.9939	18.7439	16.4464	17.2206	15.5135	16.1363	16.105	19.1543	22.6993	22.5859	21.2698	21.4392	18.8142	20.8481	19.6659	17.5637	19.5475	417974		chr1
963	CYTH4	1.43717	3.22181e-05	0	3.21974	3.74297	3.23475	3.2855	2.69114	3.20636	3.15211	3.04296	3.69865	2.96392	3.36279	3.33688	3.37599	3.76113	3.76414	3.80235	3.916	3.66305	3.82809	3.7145	3.9767	3.53292	8.47556	8.94965	5.43786	8.33416	7.91782	7.24947	11.8756	6.93032	9.19142	9.06794	9.30983	12.6197	12.4739	12.9896	13.9839	11.7571	13.0912	12.2236	14.4974	10.4835	418043	#FFE4B3,black	chr1
964	PEX5	0.769032	9.02442e-05	0	5.61208	5.23319	5.54929	5.43909	5.43367	5.56654	5.59933	5.82956	5.40357	5.86139	5.74138	5.61386	5.49941	5.47676	5.19642	5.06845	5.20448	5.23308	5.24626	5.19729	4.93962	5.18315	46.1515	43.318	42.0806	46.9513	47.6418	55.9236	40.9498	58.1242	51.9715	47.7858	43.9042	43.7475	35.3381	32.6542	35.5778	36.897	36.6338	35.9794	29.1634	35.025	418299	#E0FFFF,black	chr1
965	ZDHHC23	0.688822	0.000965892	0.00460704	2.63784	2.10004	2.22893	2.99	2.93748	2.70747	2.97193	2.57557	1.90542	2.40349	2.38594	2.87657	2.13909	2.09974	1.96091	2.1476	2.41131	1.8217	1.88161	2.15954	2.07693	2.21128	3.71548	7.08438	6.64033	5.596	6.86728	4.96591	2.71735	4.36704	4.18332	6.32112	3.37722	3.30408	2.86318	3.44201	4.28383	2.55808	2.65802	3.49773	3.15783	3.59774	418353	#E0FFFF,black	chr1
966	CLDND1	0.225573	0.000252826	0	7.07129	4.92295	8.06774	6.05368	7.4506	7.28437	7.62507	7.02508	5.32878	7.13386	5.3508	7.02448	4.64393	5.20902	4.75142	5.81981	5.11211	4.44731	4.38038	4.91412	4.65326	4.66703	269.163	66.8749	173.355	156.742	197.073	129.372	38.8236	141.854	39.3983	128.694	23.8127	36.1722	25.6882	55.6541	33.3042	20.9862	19.6455	29.3939	23.7251	24.1856	418357	#00BFFF,black	chr1
967	ZFP92	1.1042	0.196311	0.317491	4.88595	5.02895	4.36055	4.75856	4.57567	5.36493	5.02234	5.00582	4.79101	4.95448	5.02043	4.7673	4.87612	5.29282	5.10901	5.21368	5.23421	4.64015	5.02647	5.0168	4.90924	4.84323	19.6855	26.6491	22.7684	40.6906	31.6069	31.1603	26.438	30.5312	31.1394	26.1305	28.1525	38.3883	33.2065	36.2163	36.3447	24.1246	31.3192	31.6274	28.5427	27.4652	418448		chr1
968	SCAF4	0.96916	0.654693	0.774431	3.61328	3.56808	3.41223	3.18992	3.90714	3.59302	3.63471	3.55995	3.53826	3.55361	3.6073	3.97959	3.90318	3.64382	3.30974	3.44104	3.34672	3.44564	3.3361	3.64577	3.84715	3.61954	9.71607	8.31401	13.9571	11.2022	11.4601	10.8046	10.5194	10.9316	11.0739	14.7196	13.8589	11.5568	8.83123	9.891	9.09605	9.97379	9.0172	11.6095	13.1633	11.1936	418492		chr1
969	ACOT9	1.16283	0.0226729	0.0594514	2.49525	2.7129	2.07054	2.43493	2.80733	2.72212	2.42835	2.52676	2.42073	2.28283	2.31142	2.77539	2.60515	2.60768	2.76533	2.4082	2.64925	2.70242	2.65872	2.79146	2.91233	2.95009	3.22629	4.50934	5.98029	5.66592	4.39852	4.76763	4.31244	3.93956	3.92064	5.82424	5.04573	5.12091	5.74665	4.3218	5.2301	5.55159	5.26842	5.97023	6.41912	6.67254	418600		chr1
970	MGAT4A	1.25134	0.000149769	0	3.01815	3.34163	3.05716	3.16174	3.11847	2.98966	2.96118	2.68301	3.38035	2.86398	2.79492	3.04786	3.31669	3.2524	3.37092	3.41279	3.2509	3.12753	3.32332	3.48028	3.44985	3.39645	7.37667	8.1264	7.65863	7.03014	6.81173	5.42778	9.32835	6.39618	5.87592	7.24084	8.89684	8.57185	9.26108	9.67855	8.45008	7.8005	8.93226	10.2398	9.75874	9.44954	418692	#FFE4B3,black	chr1
971	RASA3	1.17004	0.00875585	0.0280588	2.7279	2.95446	2.87576	2.98495	2.77487	2.6676	2.82419	2.60638	2.9545	2.32234	2.73555	2.38108	2.98877	3.09411	3.063	2.88182	3.00179	2.7849	2.96356	2.65856	3.07426	2.97639	6.38519	7.06792	5.82423	5.42143	6.10325	5.09505	6.6901	4.07936	5.60127	4.19127	6.88634	7.57573	7.29116	6.39012	6.95346	5.93864	6.74192	5.35878	7.29652	6.81154	418736		chr1
972	FNDC3A	0.754128	5.03724e-05	0	6.15759	5.75048	6.17879	6.07218	6.09174	6.09175	6.12001	6.36263	5.85629	6.3464	5.9598	6.39847	5.88813	5.65239	5.4847	5.80855	5.57108	5.92377	5.87538	5.84113	5.56514	5.81723	71.9482	67.7401	66.9787	68.015	68.7849	81.369	56.4092	81.7619	60.6236	83.0382	57.7862	49.543	43.3721	55.2128	46.1575	60.1701	57.2028	56.7818	45.5323	54.9065	418863	#E0FFFF,black	chr1
973	PDS5B	1.0782	0.0930526	0.17975	3.71659	3.82522	3.53188	3.70498	3.92095	3.70638	3.60997	3.84366	3.7771	3.42624	3.70824	3.86387	3.82921	3.67815	3.92287	3.71164	3.6328	3.87876	3.88974	3.94246	3.72422	3.99402	10.6436	12.3093	14.1002	12.2014	11.2489	13.37	12.5925	9.92704	11.9473	13.5068	13.1143	11.8601	14.0385	12.1381	11.3099	13.8163	13.7036	14.4891	12.0018	14.8071	418910		chr1
974	UBL3	0.846076	0.0444197	0.0995667	6.05719	5.81605	6.29097	5.80364	6.51036	6.01118	5.78877	5.88707	5.95718	6.15146	5.97304	6.03495	5.88569	5.83001	5.81544	5.71568	5.31685	5.59779	5.78671	5.64507	6.14189	6.2164	77.8456	56.068	89.8651	64.2663	54.4694	58.2391	60.5689	71.3036	61.192	64.3194	57.6874	56.1642	54.8073	51.7082	38.5377	47.7998	53.733	49.4402	68.4105	72.73	418921		chr1
975	STAU1	0.859075	0.0305201	0.0755618	4.9039	4.68476	5.05688	4.72857	5.28891	4.69226	4.87607	4.9689	4.59282	4.93974	4.74898	5.01066	4.73065	4.6784	4.51941	4.38033	4.37487	4.74782	4.60686	4.78904	4.94585	4.94591	32.5136	26.0768	37.9706	25.1564	28.4627	30.3475	22.9167	30.2072	25.6274	31.117	25.3572	24.7288	21.73	19.8874	19.5827	26.0697	23.1623	26.862	29.3059	29.5672	419213		chr20
976	YTHDF1	0.96775	0.564912	0.69814	3.93582	3.88853	3.7601	3.6925	4.21632	3.99606	3.97098	3.94715	3.86977	3.88951	3.73157	4.18488	4.07977	3.95044	3.78742	3.60731	3.5881	3.85855	3.86391	3.9272	4.15697	3.96301	12.6394	12.1978	17.5308	15.1373	14.7315	14.4388	13.4932	14.0634	12.1571	17.1219	15.791	14.5316	12.6889	11.2221	10.9332	13.6115	13.4412	14.3276	16.5509	14.4694	419238		chr20
977	KIF3B	0.797047	0.00396082	0.014542	2.64058	2.31332	2.4426	2.45258	2.88659	2.43365	2.763	2.46769	2.65602	2.33381	2.68569	3.09637	2.47942	2.37278	2.3988	2.08757	2.26802	2.16042	2.43151	2.11416	2.48753	2.26402	4.46848	4.57486	6.37507	4.45745	5.80718	4.53615	5.25508	4.11549	5.3802	7.52583	4.5417	4.20098	4.23314	3.2612	3.78348	3.49987	4.35542	3.35901	4.52678	3.7684	419284	#E0FFFF,black	chr20
978	GNB1	1.02903	0.730691	0.83385	5.75547	5.79675	5.57602	5.61655	6.08753	5.78242	5.71106	5.84217	5.68219	5.69802	5.67802	5.81245	5.89704	5.56467	5.79097	5.41228	5.40089	5.40389	5.67648	6.03297	6.13687	6.3119	47.0364	49.1257	66.7816	54.6954	51.5601	56.4237	49.8841	51.8043	49.6904	54.9839	58.1525	46.5609	53.8705	41.7117	40.9105	41.6623	49.708	64.9958	68.1742	77.7788	419402		chr21
979	CPSF3L	1.09149	0.032881	0.0794105	4.26498	4.39128	4.34989	4.11335	3.97115	4.34812	4.36289	4.19262	4.24121	4.2919	4.26095	4.45789	4.53006	4.43405	4.31461	4.40144	4.31677	4.46317	4.19808	4.54993	4.31252	4.35487	19.5292	16.6734	14.633	19.6016	19.6429	17.3028	17.7463	18.9146	17.9876	20.8955	21.9392	20.7183	18.7252	20.1937	18.7738	21.2196	17.2026	22.6031	18.5409	19.2943	419418		chr21
980	NECAP2	1.66931	1.14871e-07	0	3.90699	4.64624	3.93976	3.97458	4.01762	3.86082	3.98637	3.92346	4.13213	3.71682	3.58993	3.85517	4.21338	4.56274	4.76556	4.91548	4.8293	4.41755	4.56345	4.71577	4.72433	4.62612	14.4505	15.0538	15.1448	13.6986	14.9016	14.1878	16.3807	12.3712	10.9232	13.4175	17.4171	22.7442	25.9662	29.2644	27.2114	20.5281	22.4509	25.4773	25.0015	23.4938	419464	#FFA07A,black	chr21
981	EMC1	1.02401	0.644068	0.765518	5.04648	5.08071	5.13152	5.00855	4.54746	5.03824	5.24534	5.06619	5.00995	5.15046	5.25376	4.89053	4.97191	5.24402	5.14268	4.93955	5.08967	5.15097	5.12835	5.06319	5.22715	4.79028	34.2954	31.8796	22.3079	32.2466	37.0573	32.5347	30.9346	35.1193	36.7813	28.5495	30.1535	37.0794	34.013	29.7769	32.7827	34.7976	33.6834	32.6944	35.8267	26.4381	419470		chr21
982	KCTD9	0.947976	0.0928579	0.17975	3.60998	3.5329	3.69835	3.52229	3.687	3.61025	3.57208	3.67329	3.57436	3.46769	3.56277	3.71074	3.66445	3.53997	3.5937	3.34859	3.48239	3.38312	3.60014	3.53705	3.45408	3.68619	12.0656	10.7236	11.8401	11.3484	10.9308	11.7693	10.8116	10.2421	10.7069	12.0466	11.5922	10.6848	10.9712	9.21506	10.0922	9.50845	11.0302	10.6944	9.78299	11.7706	419526		chr22
983	PUM1	0.950995	0.237797	0.37064	4.82912	4.75663	4.93368	4.80353	4.78728	4.78081	4.86731	4.67886	4.63148	4.91242	4.83916	5.01514	5.0141	4.87596	4.47608	4.84283	4.67482	4.60977	4.69495	4.72794	4.81552	4.7643	29.7708	27.5197	26.5243	26.8113	28.2842	24.6387	23.5664	29.622	27.3455	31.2169	31.0807	28.5042	21.0573	27.7803	24.3408	23.5999	24.6842	25.7068	26.6869	25.9508	419554		chr23
984	KPNA6	0.844583	0.000645336	0.00460704	4.12582	3.88213	3.93845	3.99745	4.20427	4.057	4.1949	4.32154	4.00047	3.97641	4.32928	4.17322	4.00379	3.91093	3.78634	3.7342	3.84155	3.78676	3.86634	4.02724	4.02358	3.80398	14.4344	15.3032	17.3763	15.8346	17.3729	19.0131	14.8671	14.9998	18.9131	16.9755	14.9285	14.1126	12.6778	12.3459	13.2251	12.9032	13.4647	15.4287	14.9978	12.8534	419656		chr23
985	BSDC1	0.822817	0.00774558	0.0255625	4.15657	3.87521	4.40249	4.36907	3.86463	4.07863	4.28092	4.02481	3.95814	4.23534	4.16481	4.09039	4.34855	4.07883	3.87729	3.66707	4.00914	3.67148	3.81049	3.60545	3.83644	3.6716	20.2881	20.0885	13.5211	16.0889	18.5016	15.2928	14.408	18.1429	16.7666	15.9724	19.2296	15.9775	13.5681	11.7392	14.978	11.8359	12.9151	11.2653	13.0499	11.6382	419658		chr23
986	MOV10	0.740558	0.00752502	0.0255625	4.82233	4.38902	4.99913	4.8679	4.43485	4.63684	5.20534	5.1953	4.52529	4.87038	4.36434	4.84928	3.93751	3.78531	4.56015	4.73969	4.38945	4.7035	3.77623	4.72232	4.47109	4.37936	31.1967	28.8149	20.5588	24.1685	36.0143	35.6734	21.8244	28.7388	19.3957	27.7186	14.2091	12.8549	22.3829	25.7941	19.7931	25.2492	12.5847	25.6014	20.8068	19.6391	419872	#E0FFFF,black	chr26
987	STRADA	0.959604	0.669009	0.78505	3.6587	3.59921	4.07147	3.37369	2.54503	3.6661	3.91019	3.44984	3.56809	3.76338	3.88582	3.84799	3.8495	4.01728	3.57326	3.34215	3.56209	3.59391	3.47856	3.736	3.41949	3.24518	15.9209	9.57854	4.81752	11.8363	14.0813	9.93719	10.7598	12.798	13.646	13.3487	13.3156	15.266	10.8021	9.16969	10.722	11.1614	10.057	12.4233	9.52639	8.4054	419957		chr27
988	ACSBG2	3.47837	0.0206448	0.0553754	5.20302	7.00143	7.17633	3.91148	5.30595	5.02537	4.39808	5.12308	4.28096	4.38683	3.09954	4.98515	5.74912	4.87152	6.47396	5.56276	6.70376	8.61951	7.03718	7.27778	6.27962	7.64601	144.647	14.3829	38.4281	31.9623	20.1565	33.8845	18.2608	20.288	7.48345	30.5493	52.383	28.4189	87.0882	46.4083	102.403	395.279	129.224	155.404	75.3547	197.613	420090	#FF6347,black	chr28
989	ELL	0.655902	8.42647e-05	0	3.99922	3.39077	3.92487	4.13309	3.95999	3.62632	4.15543	3.58781	3.99374	4.44741	3.83152	4.12424	3.78445	3.01216	3.11937	3.53317	3.52849	3.09543	3.29196	3.18638	3.56204	3.58234	14.2875	16.9001	14.5146	11.4887	16.8758	11.0349	14.7964	21.1625	13.1035	16.3769	12.6834	7.1059	7.61451	10.6095	10.4513	7.6102	8.71426	8.17284	10.619	10.8819	420124	#B0E0E6,black	chr28
990	tmem70	1.08213	0.119475	0.217173	4.32234	4.43622	4.36678	4.35921	4.45997	4.40209	4.05927	4.21162	4.49307	4.26997	4.3221	4.22795	4.11051	4.43287	4.43569	4.59383	4.18644	4.26073	4.53318	4.65955	4.48597	4.56163	19.7712	19.9554	20.9385	20.3873	15.7259	17.5454	21.3227	18.6153	18.8095	17.669	16.1489	20.7008	20.4522	23.217	17.0648	18.3118	21.9632	24.4664	21.0379	22.422	420188		chr2
991	DHX30	0.911528	0.0641241	0.135144	3.65804	3.5244	3.7164	3.51586	3.26926	3.64832	3.85698	3.58179	3.61371	3.78272	3.76581	3.7443	3.65102	3.41509	3.41943	3.43846	3.57728	3.41054	3.47349	3.62346	3.79273	3.38357	12.2302	10.672	8.6115	11.6787	13.5351	10.9846	11.1381	12.9832	12.4768	12.3536	11.4753	9.71629	9.60822	9.87156	10.8464	9.71021	10.0185	11.4161	12.6384	9.35297	420376		chr2
992	VPS50	1.18046	0.0136138	0.040261	3.83397	4.07332	4.18365	3.97027	3.71932	3.81634	3.71271	3.79705	3.78464	3.80281	3.87272	3.59756	3.90197	4.44646	4.26835	3.8768	4.06004	4.12618	4.22196	3.97477	3.81612	3.90855	17.2922	14.998	12.1297	13.2487	12.1535	12.9134	12.662	13.1864	13.5096	11.0605	13.8431	20.9032	18.1069	13.7321	15.5526	16.5891	17.5105	14.8416	12.8543	13.8956	420560		chr2
993	GLCCI1	0.380867	1.50643e-05	0	6.04117	4.64853	6.62415	5.71054	6.55908	6.01913	5.8331	6.03711	5.4104	5.98993	5.04939	6.43454	4.61851	4.04216	4.66287	4.77467	4.54244	4.3826	4.62625	4.75764	4.90381	4.96445	98.3179	52.4907	92.9902	64.6183	56.1979	64.731	41.1482	63.6342	31.7853	85.1701	23.3814	15.5563	24.102	26.4542	22.1143	20.0202	23.4847	26.2673	28.4227	29.9561	420580	#87CEEB,black	chr2
994	PHF14	1.03194	0.552166	0.686974	3.38691	3.43227	3.13995	3.34971	3.47568	3.20681	3.45799	3.37189	3.36468	3.42232	3.3479	3.66627	3.80286	3.33375	3.4393	3.29468	3.5612	3.28235	3.34724	3.21226	3.40343	3.54713	7.8726	9.39992	10.0909	8.3361	10.0232	9.3618	9.2145	9.89152	9.08768	11.6512	12.8623	9.12813	9.75715	8.84001	10.7167	8.79866	9.0963	8.33672	9.41343	10.5982	420583		chr2
995	KLHL7	0.922134	0.0270641	0.0675843	4.02075	3.9038	4.07314	4.0088	4.00047	3.90751	3.86995	3.87068	4.15936	4.05984	4.01472	4.20296	4.09353	3.95476	3.97392	3.85508	3.84702	3.97391	3.9184	3.76874	3.8331	3.78774	15.9438	15.4307	14.9552	14.1778	13.6679	13.6419	16.7159	15.9507	15.0111	17.3502	15.9515	14.5784	14.5783	13.512	13.2796	14.8279	13.9968	12.7342	13.0184	12.6986	420612		chr2
996	ITGA9	1.13107	0.327972	0.465301	2.43375	2.61143	2.73362	2.30377	2.63194	2.20609	2.31151	1.84034	2.69139	1.93431	2.78944	2.55783	3.27003	2.84448	2.6453	2.8581	2.66349	2.75614	1.51771	2.22083	2.58856	2.0509	5.6904	4.02975	5.18134	3.6619	3.97841	2.584	5.41009	2.87936	5.85584	4.86905	8.58819	6.21192	5.20846	6.26862	5.29256	5.79939	1.84197	3.69359	4.92752	3.1131	420757		chr2
997	VPS41	1.14038	0.0562555	0.121204	4.72579	4.91531	4.5492	4.43428	4.96346	4.82492	4.75005	4.44366	4.85944	4.90275	4.8257	4.58869	4.66452	4.71461	5.01768	5.09462	4.67206	4.99515	4.58451	5.13952	4.92409	5.19325	22.5738	21.0839	30.0997	27.6749	25.9986	20.7819	27.7727	29.4182	27.0818	22.9713	24.1758	25.3829	31.1094	33.2679	24.2921	31.1309	22.7906	34.5218	28.8515	35.2849	420762		chr2
998	PSMA2	1.17647	0.00821705	0.0255625	6.64411	6.87858	6.62821	6.69279	6.58728	6.62529	6.73696	6.67729	6.54694	6.68362	6.73082	6.51429	6.29597	6.89763	7.12402	6.81738	7.00928	7.07377	7.05362	6.75404	6.71051	6.87719	98.6166	104.707	94.8371	98.9075	106.027	101.445	91.6539	103.574	104.152	90.0588	76.9867	118.818	137.229	112.117	126.788	134.749	130.709	107.798	101.927	115.554	420772		chr2
999	RBFA	1.35514	1.39028e-07	0	3.53812	3.97656	3.43964	3.51778	3.71007	3.40145	3.632	3.42123	3.58108	3.6466	3.5584	3.43636	3.75086	4.07111	4.10564	4.06242	4.08675	3.9865	4.02507	3.86047	3.83131	3.93975	9.92269	10.6913	12.0464	9.68768	11.4374	9.72257	10.8649	11.7287	10.6695	9.78582	12.368	15.8853	16.0706	15.7538	15.864	14.9647	15.1503	13.6338	13.0045	14.2233	420806	#FFE4B3,black	chr2
1000	JARID2	1.03357	0.657347	0.775366	3.05406	3.1017	2.64368	2.77799	3.17229	3.06105	3.13822	3.00666	3.03729	2.90649	3.11693	3.50606	3.32599	2.82031	2.85207	3.07351	2.85909	2.91002	3.05953	3.15387	3.3858	3.41291	5.28946	5.99536	7.9882	7.43598	7.83106	7.04413	7.14241	6.61549	7.59759	10.3229	8.96187	6.09471	6.16091	7.44078	6.2024	6.56861	7.27264	7.96405	9.29342	9.57064	420839		chr2
1001	RBM24	0.949624	0.573145	0.705172	0.931731	0.85716	0.951322	0.608769	0.945388	1.35226	1.0614	0.66215	1.42775	0.635144	0.433089	0.907156	1.18461	1.00115	0.854928	0.792303	0.826414	0.553264	0.537458	0.554994	1.11076	0.984568	0.940672	0.540695	0.922423	1.56954	1.09066	0.58319	1.67715	0.565936	0.34431	0.87164	1.26402	1.00673	0.800332	0.734425	0.766037	0.472607	0.445714	0.474579	1.13996	0.969947	420846		chr2
1002	CLPTM1L	1.24154	0.0123875	0.0354799	4.83326	5.14539	4.68361	4.6866	5.20316	4.85141	4.74446	4.92068	4.78269	4.72675	4.72478	4.92487	4.80293	4.61776	5.01773	5.17082	4.89833	5.13323	5.1473	5.46001	5.48512	5.45549	24.8762	25.3054	35.7206	28.2087	25.8949	29.3173	26.2799	25.9297	25.1822	29.2617	26.71	23.6709	31.1083	35.1271	28.5862	34.3593	34.1428	43.3587	43.0427	42.5169	420973		chr2
1003	FAM65B	2.17429	8.00918e-05	0	1.59723	2.71777	1.59405	2.27084	0.982393	1.08898	1.49341	1.4578	1.95476	1.54236	1.6227	1.52458	2.19735	2.44915	2.43518	2.44049	3.53114	3.04649	2.793	2.32677	2.67503	2.75386	2.03658	3.91195	0.970484	1.14808	1.82345	1.74913	2.84748	1.95459	2.05396	1.86784	3.5584	4.48264	4.36867	4.44137	10.4899	7.31156	5.88353	4.04941	5.29877	5.69952	421003	#FF6347,black	chr2
1004	KLHL14	0.934228	0.588194	0.718941	3.0531	2.95495	3.06066	2.13127	3.11949	3.30989	3.07307	3.42263	2.37537	3.03382	2.65126	3.68572	2.75481	2.56141	2.78349	3.238	2.57855	2.52382	2.88928	3.2137	3.22029	3.43797	7.39575	3.46947	7.66533	9.02169	7.44099	9.73215	4.14548	7.3162	5.22517	11.8253	5.7042	4.92928	5.82883	8.45967	4.9295	4.79137	6.35193	8.34273	8.178	9.75682	421100		chr2
1005	ARL8A	0.995082	0.945107	0.992351	3.53925	3.53214	3.44865	3.22554	3.6392	3.83851	3.47604	3.6607	3.56664	3.37876	3.21452	3.79839	3.89597	3.39465	3.50484	3.36433	3.321	3.18686	3.64748	3.39316	3.85979	3.58212	9.98953	8.54562	11.4217	13.4632	10.1624	11.6583	10.7489	9.57003	8.19531	12.8641	13.7854	9.56526	10.2561	9.32696	8.91798	8.1722	11.432	9.58445	13.2893	10.8818	421175		chr26
1006	BUB1	2.11324	0.032523	0.0794105	3.76708	4.84653	4.10164	2.6377	4.63621	4.11437	3.88463	3.86287	3.50444	4.20136	2.56936	2.47672	4.39862	3.2072	3.54234	5.32812	3.45012	6.01372	5.24109	4.69001	3.58975	5.76406	16.2852	5.36056	23.7893	16.5222	13.8192	13.5632	10.2468	17.7054	4.8755	4.54463	19.9404	8.28081	10.5464	39.2848	9.84183	64.0725	36.5139	25.01	10.8356	52.9123	421226	#FF6347,black	chr3
1007	ABHD12	1.59559	7.44871e-08	0	4.21426	4.88836	4.27233	4.08678	3.90062	4.2186	4.41171	4.28173	4.50001	4.22182	4.22294	3.91209	4.89262	4.85061	4.82713	4.97737	4.63496	4.58827	5.05471	4.96884	5.07195	4.93706	18.4567	16.3561	13.8864	17.8365	20.3543	18.4691	21.4281	17.9753	17.4911	13.9971	28.4918	27.989	27.1383	30.5923	23.652	23.2344	31.9632	30.5565	32.0816	29.383	421249	#FFA07A,black	chr3
1008	PELI1	0.956173	0.485333	0.622933	4.59348	4.52882	4.21672	4.4389	4.75682	4.65401	4.16787	4.74989	4.50132	4.80219	4.53051	4.92528	4.72439	4.57317	4.66245	4.55101	4.34174	4.48371	4.21104	4.46247	4.60661	4.60018	17.7211	21.1491	25.9502	24.4689	17.0339	25.9322	21.4488	27.3652	21.8871	29.2727	25.2452	22.918	24.1024	22.5096	19.117	21.5403	17.365	21.2173	22.9572	23.0544	421279		chr3
1009	PPP1R21	0.93249	0.239482	0.371926	4.33728	4.23644	4.20338	4.02088	4.54246	4.05623	4.0956	4.56095	4.30638	4.41736	4.40888	4.6117	4.269	4.29801	4.11383	4.20688	4.26161	4.06265	4.31888	4.25333	4.02214	4.49785	17.5469	15.5762	22.2299	15.8292	16.152	22.626	18.6132	20.7217	20.0392	23.3595	18.1415	18.7641	16.162	17.5201	18.0322	15.8344	18.7934	18.2177	14.9768	21.4099	421287		chr3
1010	BPNT1	0.94226	0.54168	0.677685	5.26863	5.18283	4.71258	4.99252	5.4017	5.3356	5.24981	5.31317	5.3983	5.34297	5.48045	5.30626	4.68481	4.9207	4.81499	5.89867	5.04359	5.19054	5.21817	5.47937	4.91726	5.24282	25.4025	31.5204	41.1373	39.8569	37.1763	38.7964	40.7994	40.2772	43.2087	38.4185	24.5296	29.4358	26.8959	58.8321	31.7189	35.7943	35.9101	43.961	28.7024	36.5486	421347		chr3
1011	SCCPDH	0.849854	0.0893297	0.173746	7.89287	7.65816	7.8349	7.22638	8.11636	8.33467	7.76058	8.20751	7.36785	8.0896	7.87394	7.73993	7.44419	7.43727	7.53715	7.53887	7.99657	7.61027	7.95973	7.63065	7.50154	7.79197	228.927	152.033	275.585	325.724	216.591	294.894	162.668	276.132	231.228	211.947	171.847	173.174	183.05	185.52	252.323	195.906	245.809	198.767	177.08	218.728	421485		chr3
1012	REPS1	1.08641	0.178162	0.294584	3.41036	3.52993	3.30352	3.41565	3.48107	2.91877	3.46004	3.38484	3.4431	3.69537	3.18474	3.66393	3.6988	3.63369	3.43004	3.55992	3.41686	3.66325	3.54698	3.10979	3.45284	3.69155	8.93781	9.88705	10.1322	6.64791	10.0391	9.45529	9.78483	12.1599	8.00785	11.6304	11.8966	11.4683	9.68766	10.8259	9.60024	11.7585	10.5957	7.69723	9.77552	11.8192	421678		chr3
1013	NCOA7	1.05704	0.524203	0.662672	4.12932	4.20935	4.43915	3.46387	4.48903	3.91176	4.23752	4.16821	3.66847	4.60218	3.90262	3.99732	3.95874	4.16332	4.07839	4.57798	4.21158	4.10434	4.22002	4.20811	4.24188	4.24606	20.8374	10.2693	21.3858	14.225	17.9244	16.9955	11.603	23.6852	13.8115	14.9112	14.4374	17.0021	15.7465	22.9514	17.3844	16.3268	17.4832	17.6238	17.6098	17.8211	421717		chr3
1014	TMEM30A	1.04616	0.422881	0.560591	5.65518	5.72029	5.57713	5.49266	5.92938	5.47887	5.74039	5.71494	5.73178	5.65041	5.52518	5.65048	5.52074	5.4374	5.73268	5.69017	5.50097	5.57514	5.81735	5.81188	5.93312	6.05589	47.0724	45.0005	59.7443	44.1284	52.639	51.5766	51.665	50.0888	44.5951	49.0386	44.5708	42.5448	51.6984	50.7835	43.9223	47.0378	54.9108	55.6192	59.0632	64.9694	421861		chr3
1015	PRIM2	1.78535	0.000172614	0	1.14178	1.97799	1.16252	1.29012	0.949795	0.860503	1.04509	1.33876	1.09807	1.06332	1.09586	1.41872	1.28928	1.43556	2.10838	2.40135	1.59717	2.41179	1.99916	2.39143	1.49578	2.08373	1.24948	1.48311	0.927239	0.830404	1.06833	1.53109	1.12717	1.11485	1.12255	1.66621	1.43123	1.71429	3.28483	4.29375	2.00818	4.34935	2.97363	4.27549	1.78579	3.2138	421878	#FFA07A,black	chr3
1016	NCOA1	0.562161	0.00018859	0	3.49126	2.66032	3.05968	3.40382	3.71111	3.37795	3.49502	3.44131	3.40363	3.29249	3.51157	4.01048	3.53185	2.62538	2.12188	2.07853	2.17221	2.30999	2.45297	2.32654	3.38387	2.70223	7.39094	9.78998	12.0586	9.50738	10.3086	9.87221	9.49703	8.95005	10.3037	15.063	10.4899	5.19849	3.31558	3.2356	3.47301	3.99441	4.43174	4.05337	9.27841	5.45703	422016	#B0E0E6,black	chr3
1017	SLC25A14	0.901164	0.114565	0.211135	2.79621	2.64607	2.9681	2.99725	2.34163	2.65057	2.59597	2.89343	2.75715	3.09911	2.64707	2.85477	2.8985	2.69262	2.65727	2.72741	2.87417	2.553	2.62754	2.54557	2.49126	2.29352	6.87218	7.13393	4.05399	5.34486	5.06385	6.43662	5.7074	7.69517	5.20936	6.2099	6.40868	5.4925	5.25856	5.63979	6.28079	4.90803	5.13344	4.87921	4.53777	3.86551	422141		chr4
1018	WDR44	1.10177	0.336102	0.470268	4.27679	4.41661	4.4769	3.93057	4.88688	4.50971	4.10093	4.47947	3.97719	3.78761	3.94068	4.29092	3.96132	4.17429	4.38187	3.88541	4.46694	4.6428	4.72586	4.5976	4.51394	4.56622	21.418	14.5724	28.4943	22.0424	16.2157	21.3288	14.61	13.0435	14.206	18.5022	14.4638	17.1404	19.6668	13.8213	20.9435	24.1652	25.2458	23.396	21.4705	22.4971	422227		chr4
1019	TMEM164	1.24054	0.0106598	0.0329794	1.67041	1.98138	1.77054	1.78308	2.0346	1.33363	1.59786	1.48749	2.04954	1.57432	1.48024	1.39015	2.31472	1.62422	2.24441	2.11964	1.70357	1.94717	1.90799	1.75711	2.07723	1.95557	2.4298	2.49797	3.08704	1.54307	2.03464	1.80608	3.11181	2.01675	1.76898	1.61348	3.94788	2.09417	3.70679	3.35546	2.23728	2.87831	2.72877	2.40047	3.16602	2.85402	422344		chr4
1020	NKRF	1.0798	0.177977	0.294584	3.49804	3.60881	3.73183	3.74564	3.12704	3.47362	3.53331	3.40483	3.47135	3.31871	3.50066	3.57061	3.81185	3.79738	3.81019	3.48698	3.6415	3.5827	3.58301	3.59413	3.39324	3.2906	12.3721	12.6837	7.70916	10.2331	10.6144	9.60124	9.99741	9.13981	10.2135	10.8388	12.9475	12.9665	12.9106	10.2432	11.3863	11.0667	10.8883	11.166	9.33761	8.70686	422370		chr4
1021	GTF2E2	1.1418	0.0252065	0.0637982	3.47914	3.67045	3.1459	3.57469	3.215	3.48474	3.66949	3.69897	3.48379	3.43795	3.68817	3.26919	3.53419	3.77811	3.88952	3.7016	3.87185	3.72826	3.64378	3.5098	3.48447	3.48733	7.91025	11.1569	8.25675	10.3203	11.764	11.9986	10.0925	10.013	11.7705	8.60613	10.5046	12.7813	13.697	12.0464	13.5313	12.3474	11.3998	10.4757	10.0127	10.1255	771227		chr4
1022	RNF4	1.02505	0.667604	0.784163	4.6941	4.72979	4.84746	4.98776	4.47961	4.71844	4.68146	4.67978	4.59129	4.71614	4.62395	4.54638	4.45339	4.71155	4.95418	4.50752	5.03741	4.78957	4.90943	4.71154	4.47914	4.6109	27.9854	31.3991	21.238	25.634	24.7447	24.6549	22.8921	25.727	23.4173	22.279	20.7484	25.3264	29.7279	21.812	31.5846	26.8634	28.8031	25.4043	20.9273	23.2324	422886		chr4
1023	CTBP1	1.05464	0.146014	0.255261	5.73422	5.81097	5.91283	5.71864	5.84443	5.57542	5.74429	5.71046	5.65358	5.65811	5.7593	5.73615	5.8621	5.51774	5.88221	5.99277	5.67075	5.85247	5.78366	5.87542	5.79344	5.82745	59.6662	52.7999	56.2702	47.2525	52.7846	51.4134	48.8847	50.3639	52.6288	52.1	56.7371	45.0388	57.453	62.8678	49.5326	57.2186	53.6193	58.1693	53.5169	55.3061	422904		chr4
1024	KDM3A	0.904483	0.011858	0.0354799	4.28105	4.13622	4.04563	4.14193	4.35623	4.15603	4.3897	4.32506	4.35419	4.20616	4.2702	4.50623	4.11295	4.02121	4.18609	4.0422	4.1843	4.22575	4.18269	4.05857	4.08157	4.24655	15.6258	17.024	19.4168	17.033	20.0295	19.0623	19.2752	17.764	18.1111	21.6423	16.1791	15.3139	17.0446	15.5222	17.0395	17.8479	17.0105	15.791	15.6505	17.8271	422917		chr4
1025	SUCLG1	1.12802	0.00596359	0.0202622	4.85468	5.02847	4.85473	4.90727	4.61095	4.93506	4.7893	4.80699	5.03609	4.79511	4.97908	4.78704	4.74598	5.04926	5.15237	5.07566	4.94432	5.10496	5.15613	5.14116	4.93065	4.93053	28.1338	29.6487	23.3569	29.9509	26.7436	27.02	31.52	27.2347	30.2312	26.5044	25.6376	32.2703	34.2507	32.821	29.5454	33.6728	34.3593	34.5638	28.9848	29.2413	422932		chr4
1026	MAVS	0.806142	0.000873251	0.00460704	3.70943	3.39853	3.87222	3.4462	3.32758	3.91692	3.67718	3.75656	3.60374	3.82355	3.66994	3.88498	3.23231	3.35256	3.2113	3.45961	3.37748	3.25696	3.31447	3.58849	3.62696	3.4974	13.7383	10.1218	9.0082	14.2709	11.8322	12.5279	11.0548	13.3836	11.6103	13.7218	8.33177	9.26169	8.18272	10.032	9.31392	8.62882	8.86824	11.1186	11.1573	10.2036	422936		chr4
1027	SMYD5	0.674635	0.000158913	0	2.93819	2.37037	2.72593	2.68038	2.92914	3.08409	3.32337	3.02245	2.75653	2.55149	3.09075	3.04386	2.71566	2.21977	2.2444	2.43353	2.70586	2.29503	1.62708	2.20182	2.27549	2.67273	5.65594	5.53119	6.59513	7.56632	9.03832	7.13224	5.70489	4.95067	7.44736	7.22007	5.52671	3.67838	3.70057	4.41624	5.47899	3.94082	2.06522	3.63301	3.7683	5.32936	422951	#E0FFFF,black	chr4
1028	SBF2	1.15119	0.0168094	0.0470121	4.46377	4.66689	4.14833	4.06049	4.32486	4.40536	4.61713	4.4954	4.60043	4.75183	4.56158	4.52991	4.48825	4.74923	4.42606	4.56925	4.79099	4.68881	4.66214	4.80694	4.58776	4.83872	16.8545	16.0425	18.9763	20.4383	23.6215	21.5769	23.0455	26.3928	22.3854	22.0152	21.2816	26.022	20.3075	22.8086	26.4688	24.9829	24.1087	27.2072	22.6458	27.3807	423043		chr5
1029	AP2A2	1.05296	0.313753	0.457343	4.8545	4.92895	5.16757	4.85062	5.21056	4.84666	4.72024	4.7904	4.73277	4.51934	4.82542	4.74404	4.85525	5.08162	4.87169	4.98068	4.95358	4.80874	4.95527	4.99196	4.91762	4.85205	35.1866	28.468	35.91	28.1113	25.4468	26.6995	25.3527	22.3236	27.0757	25.6967	27.7343	33.0246	28.0176	30.6661	29.7426	27.2378	29.7633	31.0698	28.7162	27.6403	423102		chr5
1030	LRP5	0.694282	3.5e-05	0	5.93146	5.40505	5.83901	5.76176	6.13618	5.88245	5.7471	5.67767	5.75265	6.11842	5.89827	6.34959	5.55571	5.5691	5.3135	5.61604	5.5128	5.11602	5.4194	5.28575	5.2326	5.34551	56.6398	54.429	69.1072	58.6921	52.8893	50.2357	52.4325	69.6595	58.0537	80.2406	45.6892	46.7066	38.4085	48.19	44.2923	33.9457	41.4309	38.3193	35.954	39.3145	423114	#E0FFFF,black	chr5
1031	CPT1A	0.151743	1.72507e-05	0	8.75477	6.03447	8.50522	7.66104	9.01267	8.92477	8.23134	8.52571	7.38315	8.79754	9.54456	9.49914	5.39672	6.0269	5.78607	7.40948	6.76053	4.97593	5.20497	5.9321	5.69496	5.05805	364.911	205.836	513.81	490.831	300.545	367.912	164.412	451.681	738.323	719.859	40.8103	64.5285	53.6737	169.52	106.541	30.7161	35.5641	60.5504	49.9008	32.0257	423118	#00BFFF,black	chr5
1032	SLC1A2	1.10255	0.322557	0.465301	0.703306	0.844148	0.38621	0.890807	0.309607	0.814407	0.291382	0.524027	0.99637	0.377567	1.19338	0.911063	0.797295	0.921739	1.03121	0.531258	0.806955	0.64023	1.28455	1.16592	0.413462	0.595583	0.310531	0.8737	0.237888	0.768584	0.225286	0.438566	0.98609	0.307855	1.27542	0.876931	0.731729	0.898912	1.0346	0.447032	0.742829	0.563962	1.42553	1.25271	0.322782	0.505404	423156		chr5
1033	G2E3	1.10131	0.353433	0.488096	3.00041	3.13963	2.75659	2.87986	3.70684	3.00765	2.8727	2.72806	3.01212	2.51601	3.22988	2.9419	3.078	2.61845	3.40839	3.37893	2.81155	3.10882	2.80918	3.38169	3.04584	3.48367	5.80123	6.50638	12.0203	7.12958	6.34681	5.63161	7.00158	4.8111	8.29828	6.65751	7.38797	5.16859	9.53256	9.43045	5.96887	7.68625	5.9542	9.49658	7.13046	10.1024	423305		chr5
1034	DLST	0.778295	0.013941	0.040261	5.8212	5.45959	5.43491	5.32933	5.47365	5.81817	5.73681	5.97671	5.55593	5.95572	6.22446	6.33793	5.34837	5.4847	5.47617	5.70076	5.28678	5.4496	5.41165	5.58703	5.62012	5.1476	42.56	40.0778	43.2905	56.0904	52.5061	62.0361	45.6207	62.1245	73.0396	79.5869	39.4385	43.9957	43.1133	51.1649	37.7237	43.0347	41.2039	47.4489	47.3464	34.1462	423357	#E0FFFF,black	chr5
1035	ARID4A	0.869974	0.0139584	0.040261	3.90016	3.6992	3.69772	3.74978	3.87462	3.76055	3.96653	3.96295	3.88822	3.74565	3.93273	4.3171	3.78902	3.66071	3.687	3.55494	3.67932	3.57111	3.74669	3.56113	3.86263	3.83956	12.0617	12.7293	13.6228	12.7066	14.6826	14.6087	13.681	12.633	14.128	18.8623	12.7262	11.7058	11.769	10.7862	11.7132	10.9721	12.3148	10.8929	13.3116	13.2013	423541		chr5
1036	ANXA11	1.24455	0.0081054	0.0255625	4.80629	5.12192	4.92353	4.96378	4.87958	5.04072	4.71218	4.41448	4.71383	4.83104	4.9133	4.55515	5.30009	5.42509	5.45419	5.14317	4.85348	4.95831	5.29107	4.97497	4.64524	4.9565	29.5568	30.8731	28.3422	32.3025	25.2997	20.3458	25.0082	27.9471	28.8385	22.42	38.1137	42.1701	42.455	34.4414	27.6807	30.3226	37.8267	30.6953	23.5999	29.7905	423637		chr6
[truncated: 5,377 more rows]
[truncated: 6 more columns]

## Sheet: 2fc fdr0.05
Filter: 315		Fold change	p-value	FDR	Average of normalized data (log2)		Normalized data (log2)																				z-score																				Raw data (FPKM)
[truncated: 316 more rows]
[truncated: 26 more columns]

## Sheet: bar graph
up	174
down	141

## Sheet: GO classfication
Biological process	cellular process (GO:0009987)	139	0.421	0.314
[truncated: 26 more rows]

## Sheet: KEGG classfication
	Pathway ID	KEGG pathway	Number of genes
[truncated: 29 more rows]

[truncated: 3 more sheets: Top10 enriced KEGG Network, Top30 of GO enrichment, Pathway enrichment]
